# Supplementary material for: Influence of hunting strategy on foraging efficiency in Galapagos sea lions
Source: PeerJ. 2021 Apr 13;9:e11206. doi: 10.7717/peerj.11206 (PMC8051337; doi:10.7717/peerj.11206)
Supplement: Data S1 [file peerj-09-11206-s005.csv]

Lat	Lon	DateTime	File
-0.901359	-89.613839	2012-11-20 15:19:52	GSL1.csv
-0.901815	-89.61483	2012-11-20 15:33:59	GSL1.csv
-0.900746	-89.614374	2012-11-20 15:50:06	GSL1.csv
-0.897774	-89.61782	2012-11-20 16:05:13	GSL1.csv
-0.889748	-89.612431	2012-11-20 16:24:57	GSL1.csv
-0.890221	-89.612269	2012-11-20 16:54:02	GSL1.csv
-0.890276	-89.612193	2012-11-20 17:24:00	GSL1.csv
-0.890363	-89.612085	2012-11-20 17:38:58	GSL1.csv
-0.890346	-89.611989	2012-11-20 17:53:57	GSL1.csv
-0.888511	-89.614144	2012-11-20 18:15:59	GSL1.csv
-0.893232	-89.613174	2012-11-20 18:36:17	GSL1.csv
-0.898773	-89.614782	2012-11-20 18:51:24	GSL1.csv
-0.901768	-89.614606	2012-11-20 19:22:56	GSL1.csv
-0.902029	-89.61462	2012-11-20 19:38:03	GSL1.csv
-0.901889	-89.614499	2012-11-20 19:53:02	GSL1.csv
-0.901893	-89.614474	2012-11-20 20:22:59	GSL1.csv
-0.902005	-89.614285	2012-11-20 20:37:58	GSL1.csv
-0.902226	-89.614765	2012-11-20 20:52:56	GSL1.csv
-0.901868	-89.614704	2012-11-20 21:08:03	GSL1.csv
-0.901932	-89.614676	2012-11-20 21:23:02	GSL1.csv
-0.901829	-89.614611	2012-11-20 21:52:59	GSL1.csv
-0.902082	-89.614629	2012-11-20 22:22:56	GSL1.csv
-0.901891	-89.614863	2012-11-20 22:38:03	GSL1.csv
-0.902082	-89.614912	2012-11-20 22:53:02	GSL1.csv
-0.90199	-89.614822	2012-11-20 23:08:00	GSL1.csv
-0.900994	-89.613985	2012-11-20 23:19:40	GSL1.csv
-0.888696	-89.614387	2012-11-20 23:34:04	GSL1.csv
-0.876912	-89.6072	2012-11-20 23:49:03	GSL1.csv
-0.867446	-89.598801	2012-11-21 00:04:01	GSL1.csv
-0.867409	-89.587146	2012-11-21 00:20:18	GSL1.csv
-0.863915	-89.583955	2012-11-21 00:53:16	GSL1.csv
-0.85782	-89.595376	2012-11-21 01:16:19	GSL1.csv
-0.867544	-89.597387	2012-11-21 01:32:00	GSL1.csv
-0.869372	-89.600358	2012-11-21 02:07:43	GSL1.csv
-0.870624	-89.595056	2012-11-21 02:23:16	GSL1.csv
-0.876985	-89.594613	2012-11-21 02:38:24	GSL1.csv
-0.880868	-89.600692	2012-11-21 02:55:14	GSL1.csv
-0.883077	-89.606179	2012-11-21 03:12:40	GSL1.csv
-0.883959	-89.609696	2012-11-21 03:29:22	GSL1.csv
-0.887187	-89.610705	2012-11-21 03:45:04	GSL1.csv
-0.890864	-89.61562	2012-11-21 04:02:38	GSL1.csv
-0.895857	-89.616249	2012-11-21 04:17:02	GSL1.csv
-0.902177	-89.61503	2012-11-21 04:32:00	GSL1.csv
-0.90207	-89.614899	2012-11-21 04:51:01	GSL1.csv
-0.902115	-89.614865	2012-11-21 05:06:00	GSL1.csv
-0.902146	-89.614815	2012-11-21 05:20:58	GSL1.csv
-0.901984	-89.614603	2012-11-21 06:26:03	GSL1.csv
-0.901973	-89.615009	2012-11-21 06:41:02	GSL1.csv
-0.901867	-89.614736	2012-11-21 06:56:00	GSL1.csv
-0.901915	-89.614723	2012-11-21 07:10:59	GSL1.csv
-0.901962	-89.614796	2012-11-21 07:31:00	GSL1.csv
-0.902079	-89.614786	2012-11-21 08:00:57	GSL1.csv
-0.902113	-89.614666	2012-11-21 09:01:00	GSL1.csv
-0.902018	-89.614672	2012-11-21 09:45:56	GSL1.csv
-0.902037	-89.614815	2012-11-21 10:01:03	GSL1.csv
-0.901971	-89.614899	2012-11-21 10:40:56	GSL1.csv
-0.901961	-89.614887	2012-11-21 11:35:57	GSL1.csv
-0.901925	-89.614931	2012-11-21 11:51:04	GSL1.csv
-0.901982	-89.614932	2012-11-21 12:21:01	GSL1.csv
-0.902087	-89.614488	2012-11-21 12:36:00	GSL1.csv
-0.901934	-89.614371	2012-11-21 13:05:57	GSL1.csv
-0.901982	-89.614311	2012-11-21 13:21:04	GSL1.csv
-0.902167	-89.614492	2012-11-21 13:36:02	GSL1.csv
-0.902117	-89.614382	2012-11-21 13:51:01	GSL1.csv
-0.900423	-89.612998	2012-11-21 14:06:43	GSL1.csv
-0.888555	-89.614178	2012-11-21 14:21:15	GSL1.csv
-0.88352	-89.604172	2012-11-21 14:36:05	GSL1.csv
-0.877538	-89.594607	2012-11-21 14:51:04	GSL1.csv
-0.870563	-89.584755	2012-11-21 15:06:11	GSL1.csv
-0.858901	-89.572034	2012-11-21 15:26:12	GSL1.csv
-0.856324	-89.565981	2012-11-21 20:50:03	GSL1.csv
-0.856328	-89.565853	2012-11-21 21:05:02	GSL1.csv
-0.855966	-89.565783	2012-11-21 21:20:00	GSL1.csv
-0.855802	-89.565206	2012-11-21 21:34:59	GSL1.csv
-0.857496	-89.565008	2012-11-21 21:46:39	GSL1.csv
-0.854176	-89.557384	2012-11-21 22:01:20	GSL1.csv
-0.850259	-89.555924	2012-11-21 22:16:01	GSL1.csv
-0.843403	-89.555019	2012-11-21 22:31:35	GSL1.csv
-0.835354	-89.555844	2012-11-21 22:47:51	GSL1.csv
-0.811016	-89.542433	2012-11-21 23:24:43	GSL1.csv
-0.811116	-89.541664	2012-11-22 00:27:56	GSL1.csv
-0.810355	-89.533326	2012-11-22 00:48:57	GSL1.csv
-0.813378	-89.521671	2012-11-22 01:11:42	GSL1.csv
-0.815025	-89.508997	2012-11-22 01:28:42	GSL1.csv
-0.81298	-89.504265	2012-11-22 01:44:32	GSL1.csv
-0.811317	-89.504203	2012-11-22 02:07:26	GSL1.csv
-0.810861	-89.505139	2012-11-22 02:22:24	GSL1.csv
-0.813073	-89.50431	2012-11-22 02:37:49	GSL1.csv
-0.811369	-89.503715	2012-11-22 02:56:58	GSL1.csv
-0.809461	-89.496138	2012-11-22 03:11:57	GSL1.csv
-0.804974	-89.494321	2012-11-22 03:27:21	GSL1.csv
-0.804965	-89.493789	2012-11-22 03:42:02	GSL1.csv
-0.805326	-89.492969	2012-11-22 03:57:01	GSL1.csv
-0.805458	-89.49566	2012-11-22 04:12:51	GSL1.csv
-0.807779	-89.499886	2012-11-22 04:29:16	GSL1.csv
-0.810858	-89.515064	2012-11-22 04:58:04	GSL1.csv
-0.815247	-89.525001	2012-11-22 05:15:30	GSL1.csv
-0.815738	-89.534474	2012-11-22 05:30:28	GSL1.csv
-0.819099	-89.545035	2012-11-22 05:45:18	GSL1.csv
-0.825562	-89.554786	2012-11-22 06:02:00	GSL1.csv
-0.835085	-89.559529	2012-11-22 06:24:02	GSL1.csv
-0.843121	-89.562464	2012-11-22 06:38:44	GSL1.csv
-0.841524	-89.566769	2012-11-22 06:52:59	GSL1.csv
-0.84228	-89.567166	2012-11-22 07:46:07	GSL1.csv
-0.844052	-89.567594	2012-11-22 08:00:57	GSL1.csv
-0.853789	-89.573784	2012-11-22 08:17:57	GSL1.csv
-0.856349	-89.578312	2012-11-22 08:33:38	GSL1.csv
-0.861003	-89.585215	2012-11-22 08:48:28	GSL1.csv
-0.867876	-89.589296	2012-11-22 09:03:01	GSL1.csv
-0.869565	-89.59545	2012-11-22 09:21:36	GSL1.csv
-0.869112	-89.599732	2012-11-22 09:37:26	GSL1.csv
-0.870185	-89.600385	2012-11-22 09:58:36	GSL1.csv
-0.876408	-89.599973	2012-11-22 10:13:00	GSL1.csv
-0.882746	-89.597928	2012-11-22 10:27:59	GSL1.csv
-0.882576	-89.598208	2012-11-22 10:51:01	GSL1.csv
-0.882552	-89.598136	2012-11-22 11:06:00	GSL1.csv
-0.882653	-89.597851	2012-11-22 11:35:57	GSL1.csv
-0.882968	-89.597869	2012-11-22 12:50:58	GSL1.csv
-0.882867	-89.597732	2012-11-22 13:05:57	GSL1.csv
-0.882682	-89.597851	2012-11-22 13:21:04	GSL1.csv
-0.88266	-89.597779	2012-11-22 13:36:02	GSL1.csv
-0.88297	-89.597902	2012-11-22 13:51:01	GSL1.csv
-0.882926	-89.597817	2012-11-22 14:20:58	GSL1.csv
-0.882932	-89.597776	2012-11-22 14:51:04	GSL1.csv
-0.881874	-89.598737	2012-11-22 17:45:53	GSL1.csv
-0.882886	-89.600494	2012-11-22 18:00:00	GSL1.csv
-0.882644	-89.600304	2012-11-22 18:11:57	GSL1.csv
-0.882329	-89.598849	2012-11-22 18:37:09	GSL1.csv
-0.882923	-89.597795	2012-11-22 18:51:59	GSL1.csv
-0.882724	-89.597749	2012-11-22 19:08:58	GSL1.csv
-0.88274	-89.597651	2012-11-22 19:23:57	GSL1.csv
-0.88278	-89.597658	2012-11-22 19:39:04	GSL1.csv
-0.882583	-89.597813	2012-11-22 19:54:02	GSL1.csv
-0.882742	-89.597881	2012-11-22 20:14:03	GSL1.csv
-0.882843	-89.597606	2012-11-22 20:33:56	GSL1.csv
-0.883069	-89.598277	2012-11-22 20:49:03	GSL1.csv
-0.882701	-89.597902	2012-11-22 21:04:01	GSL1.csv
-0.88207	-89.597997	2012-11-22 22:24:23	GSL1.csv
-0.87624	-89.596386	2012-11-22 22:39:38	GSL1.csv
-0.873955	-89.594284	2012-11-22 22:54:02	GSL1.csv
-0.86795	-89.590645	2012-11-22 23:19:58	GSL1.csv
-0.866885	-89.596284	2012-11-22 23:36:05	GSL1.csv
-0.871482	-89.59435	2012-11-22 23:56:49	GSL1.csv
-0.864195	-89.59101	2012-11-23 00:14:41	GSL1.csv
-0.866732	-89.588521	2012-11-23 00:43:37	GSL1.csv
-0.864222	-89.577878	2012-11-23 02:23:34	GSL1.csv
-0.86945	-89.580787	2012-11-23 02:38:41	GSL1.csv
-0.87275	-89.591898	2012-11-23 02:53:48	GSL1.csv
-0.876536	-89.593824	2012-11-23 03:08:29	GSL1.csv
-0.877744	-89.596494	2012-11-23 03:23:54	GSL1.csv
-0.874339	-89.597643	2012-11-23 03:38:09	GSL1.csv
-0.88126	-89.601204	2012-11-23 03:54:08	GSL1.csv
-0.883206	-89.606264	2012-11-23 04:09:59	GSL1.csv
-0.883878	-89.607124	2012-11-23 04:23:57	GSL1.csv
-0.885461	-89.609176	2012-11-23 04:55:03	GSL1.csv
-0.890271	-89.616	2012-11-23 05:11:02	GSL1.csv
-0.894085	-89.617663	2012-11-23 05:33:12	GSL1.csv
-0.900019	-89.61575	2012-11-23 05:48:20	GSL1.csv
-0.902456	-89.615271	2012-11-23 06:15:59	GSL1.csv
-0.902056	-89.614646	2012-11-23 06:30:57	GSL1.csv
-0.902055	-89.614732	2012-11-23 07:16:01	GSL1.csv
-0.902162	-89.614729	2012-11-23 08:55:58	GSL1.csv
-0.902096	-89.614628	2012-11-23 09:10:56	GSL1.csv
-0.9021	-89.614561	2012-11-23 09:45:56	GSL1.csv
-0.902174	-89.614397	2012-11-23 10:01:03	GSL1.csv
-0.902314	-89.614425	2012-11-23 10:16:01	GSL1.csv
-0.902223	-89.614578	2012-11-23 10:31:00	GSL1.csv
-0.902175	-89.614475	2012-11-23 10:45:59	GSL1.csv
-0.902203	-89.614896	2012-11-23 11:00:57	GSL1.csv
-0.902189	-89.61492	2012-11-23 11:40:59	GSL1.csv
-0.902115	-89.614623	2012-11-23 12:10:56	GSL1.csv
-0.901982	-89.61469	2012-11-23 12:26:03	GSL1.csv
-0.901802	-89.614731	2012-11-23 12:41:02	GSL1.csv
-0.901805	-89.614821	2012-11-23 13:25:58	GSL1.csv
-0.901934	-89.614468	2012-11-23 14:06:00	GSL1.csv
-0.901939	-89.614332	2012-11-23 14:20:58	GSL1.csv
-0.901788	-89.614346	2012-11-23 14:35:57	GSL1.csv
-0.901758	-89.614457	2012-11-23 15:06:02	GSL1.csv
-0.902002	-89.614592	2012-11-23 15:21:01	GSL1.csv
-0.902027	-89.614222	2012-11-23 16:10:59	GSL1.csv
-0.902093	-89.614132	2012-11-23 16:32:09	GSL1.csv
-0.902144	-89.614214	2012-11-23 16:52:01	GSL1.csv
-0.901975	-89.614331	2012-11-23 17:08:09	GSL1.csv
-0.902101	-89.614138	2012-11-23 17:22:59	GSL1.csv
-0.90205	-89.614172	2012-11-23 18:33:59	GSL1.csv
-0.902046	-89.614204	2012-11-23 19:03:56	GSL1.csv
-0.902089	-89.614268	2012-11-23 19:43:58	GSL1.csv
-0.901996	-89.614235	2012-11-23 20:14:03	GSL1.csv
-0.901985	-89.614243	2012-11-23 20:44:00	GSL1.csv
-0.902123	-89.614415	2012-11-23 21:04:01	GSL1.csv
-0.897122	-89.627689	2012-11-24 02:20:58	GSL1.csv
-0.901532	-89.630697	2012-11-24 02:35:05	GSL1.csv
-0.91001	-89.631063	2012-11-24 02:50:03	GSL1.csv
-0.917075	-89.629427	2012-11-24 03:06:37	GSL1.csv
-0.931481	-89.615401	2012-11-24 03:50:24	GSL1.csv
-0.935203	-89.611105	2012-11-24 04:06:23	GSL1.csv
-0.942909	-89.593058	2012-11-24 04:49:43	GSL1.csv
-0.948329	-89.594655	2012-11-24 05:19:23	GSL1.csv
-0.948341	-89.593991	2012-11-24 05:38:58	GSL1.csv
-0.946084	-89.594695	2012-11-24 05:55:06	GSL1.csv
-0.943142	-89.60106	2012-11-24 06:10:30	GSL1.csv
-0.936278	-89.60872	2012-11-24 06:25:03	GSL1.csv
-0.926279	-89.616784	2012-11-24 06:41:54	GSL1.csv
-0.919535	-89.625302	2012-11-24 06:56:44	GSL1.csv
-0.911009	-89.627204	2012-11-24 07:11:16	GSL1.csv
-0.900655	-89.620654	2012-11-24 07:25:58	GSL1.csv
-0.902176	-89.614235	2012-11-24 07:58:56	GSL1.csv
-0.902143	-89.614239	2012-11-24 08:29:02	GSL1.csv
-0.902224	-89.614385	2012-11-24 08:44:00	GSL1.csv
-0.902062	-89.614262	2012-11-24 08:58:59	GSL1.csv
-0.902051	-89.614279	2012-11-24 10:54:02	GSL1.csv
-0.901888	-89.61436	2012-11-24 11:24:00	GSL1.csv
-0.901972	-89.614232	2012-11-24 11:38:58	GSL1.csv
-0.902125	-89.614173	2012-11-24 11:53:57	GSL1.csv
-0.902096	-89.614064	2012-11-24 12:09:04	GSL1.csv
-0.902112	-89.614038	2012-11-24 12:24:02	GSL1.csv
-0.902161	-89.614163	2012-11-24 12:39:01	GSL1.csv
-0.902001	-89.614051	2012-11-24 12:54:00	GSL1.csv
-0.901963	-89.614109	2012-11-24 13:08:58	GSL1.csv
-0.902086	-89.61416	2012-11-24 14:14:03	GSL1.csv
-0.902376	-89.61401	2012-11-24 14:33:56	GSL1.csv
-0.902094	-89.614337	2012-11-24 14:49:03	GSL1.csv
-0.902305	-89.614341	2012-11-24 15:04:01	GSL1.csv
-0.902241	-89.614307	2012-11-24 15:19:00	GSL1.csv
-0.902231	-89.614219	2012-11-24 15:33:59	GSL1.csv
-0.902346	-89.614393	2012-11-24 16:03:56	GSL1.csv
-0.902059	-89.614255	2012-11-24 16:19:12	GSL1.csv
-0.902282	-89.614212	2012-11-24 16:39:04	GSL1.csv
-0.902135	-89.614076	2012-11-24 17:18:57	GSL1.csv
-0.902039	-89.614105	2012-11-24 17:53:57	GSL1.csv
-0.902096	-89.614156	2012-11-24 18:09:04	GSL1.csv
-0.902051	-89.614173	2012-11-24 19:03:56	GSL1.csv
-0.902221	-89.614021	2012-11-24 20:44:00	GSL1.csv
-0.902022	-89.614076	2012-11-24 20:58:59	GSL1.csv
-0.900823	-89.614203	2012-11-24 22:41:31	GSL1.csv
-0.890323	-89.614089	2012-11-24 22:56:12	GSL1.csv
-0.874033	-89.605425	2012-11-24 23:16:04	GSL1.csv
-0.862661	-89.595017	2012-11-24 23:31:12	GSL1.csv
-0.858239	-89.583229	2012-11-24 23:46:01	GSL1.csv
-0.855288	-89.577315	2012-11-25 00:28:30	GSL1.csv
-0.853622	-89.574969	2012-11-25 00:43:37	GSL1.csv
-0.848341	-89.566742	2012-11-25 01:00:11	GSL1.csv
-0.844859	-89.557501	2012-11-25 01:26:15	GSL1.csv
-0.842763	-89.55585	2012-11-25 01:40:56	GSL1.csv
-0.836657	-89.555026	2012-11-25 02:10:10	GSL1.csv
-0.837458	-89.555526	2012-11-25 03:26:38	GSL1.csv
-0.837889	-89.560029	2012-11-25 03:41:19	GSL1.csv
-0.836818	-89.559352	2012-11-25 03:58:10	GSL1.csv
-0.837113	-89.557794	2012-11-25 04:51:10	GSL1.csv
-0.841344	-89.554787	2012-11-25 05:33:47	GSL1.csv
-0.842758	-89.554644	2012-11-25 06:05:54	GSL1.csv
-0.843298	-89.554906	2012-11-25 06:20:00	GSL1.csv
-0.843841	-89.556485	2012-11-25 06:35:42	GSL1.csv
-0.844908	-89.559387	2012-11-25 06:50:06	GSL1.csv
-0.843431	-89.564755	2012-11-25 07:05:39	GSL1.csv
-0.841817	-89.565232	2012-11-25 07:22:22	GSL1.csv
-0.841803	-89.565396	2012-11-25 07:39:30	GSL1.csv
-0.841737	-89.566199	2012-11-25 07:56:03	GSL1.csv
-0.841704	-89.56625	2012-11-25 08:11:11	GSL1.csv
-0.841349	-89.566074	2012-11-25 08:27:10	GSL1.csv
-0.837033	-89.560698	2012-11-25 09:12:48	GSL1.csv
-0.837122	-89.557568	2012-11-25 09:28:04	GSL1.csv
-0.83742	-89.557961	2012-11-25 09:43:03	GSL1.csv
-0.837665	-89.556678	2012-11-25 10:13:52	GSL1.csv
-0.837063	-89.554975	2012-11-25 10:49:35	GSL1.csv
-0.836962	-89.55483	2012-11-25 11:04:33	GSL1.csv
-0.836937	-89.5552	2012-11-25 11:19:40	GSL1.csv
-0.837413	-89.554361	2012-11-25 11:33:56	GSL1.csv
-0.840463	-89.546609	2012-11-25 11:55:06	GSL1.csv
-0.837232	-89.541555	2012-11-25 12:10:04	GSL1.csv
-0.831657	-89.540851	2012-11-25 12:40:45	GSL1.csv
-0.827468	-89.542039	2012-11-25 13:14:00	GSL1.csv
-0.827024	-89.541751	2012-11-25 14:27:18	GSL1.csv
-0.827021	-89.541585	2012-11-25 16:57:04	GSL1.csv
-0.826167	-89.541877	2012-11-25 17:12:02	GSL1.csv
-0.825749	-89.541898	2012-11-25 17:27:01	GSL1.csv
-0.8254	-89.542404	2012-11-25 19:30:00	GSL1.csv
-0.825333	-89.541653	2012-11-25 19:50:00	GSL1.csv
-0.825227	-89.541769	2012-11-25 20:19:58	GSL1.csv
-0.824876	-89.541895	2012-11-25 21:01:09	GSL1.csv
-0.821078	-89.540987	2012-11-25 21:24:02	GSL1.csv
-0.817319	-89.541357	2012-11-25 21:49:40	GSL1.csv
-0.813089	-89.5389	2012-11-25 22:08:58	GSL1.csv
-0.811977	-89.534702	2012-11-25 22:23:57	GSL1.csv
-0.810089	-89.526917	2012-11-25 22:45:50	GSL1.csv
-0.811365	-89.524945	2012-11-25 23:01:40	GSL1.csv
-0.810232	-89.52062	2012-11-25 23:17:39	GSL1.csv
-0.811272	-89.515371	2012-11-25 23:35:05	GSL1.csv
-0.813865	-89.518921	2012-11-25 23:50:38	GSL1.csv
-0.810146	-89.52612	2012-11-26 00:05:36	GSL1.csv
-0.81081	-89.53236	2012-11-26 00:20:44	GSL1.csv
-0.813628	-89.541842	2012-11-26 00:37:52	GSL1.csv
-0.813084	-89.550231	2012-11-26 00:52:07	GSL1.csv
-0.815024	-89.555716	2012-11-26 01:14:00	GSL1.csv
-0.821934	-89.559693	2012-11-26 01:30:08	GSL1.csv
-0.829153	-89.561538	2012-11-26 01:46:59	GSL1.csv
-0.838289	-89.560123	2012-11-26 02:13:20	GSL1.csv
-0.837528	-89.558453	2012-11-26 02:28:01	GSL1.csv
-0.837788	-89.556966	2012-11-26 02:48:37	GSL1.csv
-0.840713	-89.564043	2012-11-26 03:41:11	GSL1.csv
-0.838848	-89.56214	2012-11-26 04:31:35	GSL1.csv
-0.837134	-89.561515	2012-11-26 04:47:34	GSL1.csv
-0.837668	-89.559704	2012-11-26 05:09:10	GSL1.csv
-0.838085	-89.560674	2012-11-26 05:25:00	GSL1.csv
-0.83667	-89.560765	2012-11-26 05:47:02	GSL1.csv
-0.83702	-89.560291	2012-11-26 06:03:44	GSL1.csv
-0.836398	-89.558488	2012-11-26 06:20:26	GSL1.csv
-0.836572	-89.55683	2012-11-26 06:40:01	GSL1.csv
-0.835767	-89.556384	2012-11-26 06:56:18	GSL1.csv
-0.836542	-89.55454	2012-11-26 07:28:16	GSL1.csv
-0.837445	-89.55634	2012-11-26 08:01:49	GSL1.csv
-0.837873	-89.558285	2012-11-26 08:23:42	GSL1.csv
-0.840012	-89.562084	2012-11-26 08:44:35	GSL1.csv
-0.84675	-89.5684	2012-11-26 09:00:00	GSL1.csv
-0.85559	-89.574649	2012-11-26 09:13:58	GSL1.csv
-0.865071	-89.581585	2012-11-26 09:29:31	GSL1.csv
-0.873954	-89.589845	2012-11-26 09:45:30	GSL1.csv
-0.877086	-89.596179	2012-11-26 10:00:02	GSL1.csv
-0.881662	-89.602539	2012-11-26 10:15:01	GSL1.csv
-0.885091	-89.606768	2012-11-26 10:31:26	GSL1.csv
-0.887213	-89.608128	2012-11-26 14:09:18	GSL1.csv
-0.889268	-89.614196	2012-11-26 14:24:00	GSL1.csv
-0.895437	-89.615857	2012-11-26 14:38:58	GSL1.csv
-0.901391	-89.614449	2012-11-26 14:54:05	GSL1.csv
-0.901851	-89.614147	2012-11-26 15:21:01	GSL1.csv
-0.901762	-89.614472	2012-11-26 15:36:00	GSL1.csv
-0.902058	-89.614126	2012-11-26 15:50:58	GSL1.csv
-0.902074	-89.614218	2012-11-26 16:16:01	GSL1.csv
-0.901924	-89.614249	2012-11-26 16:45:59	GSL1.csv
-0.902112	-89.614372	2012-11-26 17:00:57	GSL1.csv
-0.901956	-89.613972	2012-11-26 17:26:00	GSL1.csv
-0.902111	-89.614137	2012-11-26 17:40:59	GSL1.csv
-0.902077	-89.614124	2012-11-26 18:50:58	GSL1.csv
-0.901942	-89.614325	2012-11-26 19:05:57	GSL1.csv
-0.902003	-89.614366	2012-11-26 19:21:04	GSL1.csv
-0.902035	-89.614208	2012-11-26 20:00:57	GSL1.csv
-0.901917	-89.614216	2012-11-26 20:15:56	GSL1.csv
-0.901921	-89.614234	2012-11-26 21:01:00	GSL1.csv
-0.902062	-89.614291	2012-11-26 21:30:57	GSL1.csv
-0.902011	-89.614332	2012-11-26 22:01:03	GSL1.csv
-0.902081	-89.614384	2012-11-26 22:16:01	GSL1.csv
-0.902047	-89.61432	2012-11-26 22:45:59	GSL1.csv
-0.901941	-89.614487	2012-11-26 23:00:57	GSL1.csv
-0.901879	-89.614313	2012-11-26 23:15:56	GSL1.csv
-0.901971	-89.614416	2012-11-26 23:31:03	GSL1.csv
-0.90199	-89.614414	2012-11-27 00:15:59	GSL1.csv
-0.902187	-89.614533	2012-11-27 00:30:57	GSL1.csv
-0.902141	-89.614618	2012-11-27 00:45:56	GSL1.csv
-0.902132	-89.614614	2012-11-27 01:01:03	GSL1.csv
-0.902139	-89.61457	2012-11-27 01:16:01	GSL1.csv
-0.902157	-89.614462	2012-11-27 01:45:59	GSL1.csv
-0.902091	-89.614425	2012-11-27 02:31:03	GSL1.csv
-0.902139	-89.614379	2012-11-27 02:46:01	GSL1.csv
-0.902175	-89.614711	2012-11-27 03:01:00	GSL1.csv
-0.902219	-89.614719	2012-11-27 03:15:59	GSL1.csv
-0.902044	-89.614281	2012-11-27 03:30:57	GSL1.csv
-0.901928	-89.614501	2012-11-27 03:45:56	GSL1.csv
-0.901904	-89.614527	2012-11-27 04:31:00	GSL1.csv
-0.902168	-89.614549	2012-11-27 04:45:59	GSL1.csv
-0.902004	-89.614456	2012-11-27 05:15:56	GSL1.csv
-0.902027	-89.614662	2012-11-27 06:01:00	GSL1.csv
-0.902114	-89.614582	2012-11-27 06:15:59	GSL1.csv
-0.902058	-89.614509	2012-11-27 06:30:57	GSL1.csv
-0.902086	-89.614468	2012-11-27 07:31:00	GSL1.csv
-0.901958	-89.61451	2012-11-27 07:45:59	GSL1.csv
-0.902211	-89.614612	2012-11-27 08:00:57	GSL1.csv
-0.902099	-89.614412	2012-11-27 08:15:56	GSL1.csv
-0.901837	-89.614677	2012-11-27 08:31:03	GSL1.csv
-0.902004	-89.614665	2012-11-27 08:46:01	GSL1.csv
-0.901936	-89.614551	2012-11-27 09:01:00	GSL1.csv
-0.901907	-89.614538	2012-11-27 09:30:57	GSL1.csv
-0.901966	-89.614516	2012-11-27 09:45:56	GSL1.csv
-0.901931	-89.614466	2012-11-27 10:16:01	GSL1.csv
-0.902091	-89.614529	2012-11-27 10:45:59	GSL1.csv
-0.90211	-89.614497	2012-11-27 11:31:03	GSL1.csv
-0.902042	-89.614487	2012-11-27 12:01:00	GSL1.csv
-0.902021	-89.614553	2012-11-27 12:15:59	GSL1.csv
-0.902107	-89.614533	2012-11-27 12:30:57	GSL1.csv
-0.902024	-89.614377	2012-11-27 13:01:03	GSL1.csv
-0.901889	-89.614534	2012-11-27 13:16:01	GSL1.csv
-0.902008	-89.614568	2012-11-27 13:31:00	GSL1.csv
-0.902055	-89.614623	2012-11-27 14:00:57	GSL1.csv
-0.902068	-89.614583	2012-11-27 14:15:56	GSL1.csv
-0.901952	-89.614589	2012-11-27 14:31:03	GSL1.csv
-0.901939	-89.614609	2012-11-27 15:01:00	GSL1.csv
-0.901933	-89.614563	2012-11-27 15:45:56	GSL1.csv
-0.901898	-89.614629	2012-11-27 16:16:01	GSL1.csv
-0.902004	-89.614556	2012-11-27 16:31:00	GSL1.csv
-0.901845	-89.614464	2012-11-27 16:45:59	GSL1.csv
-0.902065	-89.614489	2012-11-27 17:00:57	GSL1.csv
-0.901944	-89.614525	2012-11-27 17:15:56	GSL1.csv
-0.901878	-89.614555	2012-11-27 17:31:03	GSL1.csv
-0.901885	-89.614524	2012-11-27 18:26:03	GSL1.csv
-0.901857	-89.614354	2012-11-27 18:41:02	GSL1.csv
-0.902009	-89.614244	2012-11-27 18:56:00	GSL1.csv
-0.902035	-89.614253	2012-11-27 20:15:56	GSL1.csv
-0.901948	-89.61442	2012-11-27 21:56:00	GSL1.csv
-0.901889	-89.614439	2012-11-27 22:36:02	GSL1.csv
-0.902081	-89.614534	2012-11-27 23:06:00	GSL1.csv
-0.902109	-89.614454	2012-11-27 23:35:57	GSL1.csv
-0.900544	-89.613554	2012-11-27 23:51:30	GSL1.csv
-0.886774	-89.610704	2012-11-28 00:15:07	GSL1.csv
-0.880069	-89.603406	2012-11-28 00:30:05	GSL1.csv
-0.863368	-89.593104	2012-11-28 00:56:18	GSL1.csv
-0.857717	-89.582746	2012-11-28 01:10:59	GSL1.csv
-0.848115	-89.573209	2012-11-28 01:26:06	GSL1.csv
-0.840632	-89.563345	2012-11-28 01:45:59	GSL1.csv
-0.833773	-89.561024	2012-11-28 02:00:57	GSL1.csv
-0.822275	-89.559752	2012-11-28 02:18:31	GSL1.csv
-0.818025	-89.557667	2012-11-28 02:33:04	GSL1.csv
-0.814859	-89.555023	2012-11-28 02:48:46	GSL1.csv
-0.813001	-89.555974	2012-11-28 03:03:01	GSL1.csv
-0.81699	-89.5599	2012-11-28 03:23:19	GSL1.csv
-0.819754	-89.562545	2012-11-28 03:39:53	GSL1.csv
-0.818776	-89.568191	2012-11-28 04:01:37	GSL1.csv
-0.820172	-89.572621	2012-11-28 04:26:15	GSL1.csv
-0.823501	-89.575333	2012-11-28 04:43:58	GSL1.csv
-0.826243	-89.57856	2012-11-28 05:01:14	GSL1.csv
-0.835801	-89.584492	2012-11-28 05:46:53	GSL1.csv
-0.862853	-89.585178	2012-11-28 07:23:13	GSL1.csv
-0.858546	-89.603621	2012-11-28 07:49:00	GSL1.csv
-0.862342	-89.599084	2012-11-28 08:05:51	GSL1.csv
-0.861687	-89.591024	2012-11-28 08:22:33	GSL1.csv
-0.866147	-89.587802	2012-11-28 08:38:49	GSL1.csv
-0.873377	-89.591231	2012-11-28 09:02:09	GSL1.csv
-0.876133	-89.593896	2012-11-28 09:17:42	GSL1.csv
-0.879748	-89.597718	2012-11-28 09:32:06	GSL1.csv
-0.879264	-89.599645	2012-11-28 09:48:23	GSL1.csv
-0.882609	-89.598305	2012-11-28 16:43:58	GSL1.csv
-0.884085	-89.606867	2012-11-28 18:42:02	GSL1.csv
-0.901879	-89.614319	2012-11-28 19:24:14	GSL1.csv
-0.902187	-89.614351	2012-11-28 19:49:00	GSL1.csv
-0.902262	-89.614609	2012-11-28 20:03:59	GSL1.csv
-0.902107	-89.61452	2012-11-28 21:04:01	GSL1.csv
-0.902043	-89.614658	2012-11-28 21:19:00	GSL1.csv
-0.902028	-89.614653	2012-11-28 21:48:57	GSL1.csv
-0.902072	-89.614615	2012-11-28 22:19:03	GSL1.csv
-0.902159	-89.614566	2012-11-28 22:49:00	GSL1.csv
-0.9021	-89.61452	2012-11-28 23:03:59	GSL1.csv
-0.901999	-89.614599	2012-11-28 23:18:57	GSL1.csv
-0.901977	-89.614551	2012-11-28 23:33:56	GSL1.csv
-0.900301	-89.613943	2012-11-28 23:51:47	GSL1.csv
-0.885398	-89.613225	2012-11-29 00:11:05	GSL1.csv
-0.871259	-89.601757	2012-11-29 00:26:21	GSL1.csv
-0.861259	-89.588646	2012-11-29 00:41:11	GSL1.csv
-0.827061	-89.544635	2012-11-29 01:31:00	GSL1.csv
-0.815228	-89.538013	2012-11-29 01:46:07	GSL1.csv
-0.81207	-89.520836	2012-11-29 02:00:57	GSL1.csv
-0.815782	-89.508102	2012-11-29 02:16:13	GSL1.csv
-0.817545	-89.505989	2012-11-29 02:31:29	GSL1.csv
-0.813847	-89.498675	2012-11-29 02:46:01	GSL1.csv
-0.808265	-89.49238	2012-11-29 03:01:52	GSL1.csv
-0.812128	-89.50511	2012-11-29 03:16:42	GSL1.csv
-0.81686	-89.508871	2012-11-29 03:30:57	GSL1.csv
-0.819431	-89.509668	2012-11-29 03:46:13	GSL1.csv
-0.817973	-89.509904	2012-11-29 04:02:29	GSL1.csv
-0.81882	-89.511715	2012-11-29 04:17:02	GSL1.csv
-0.818615	-89.516467	2012-11-29 04:32:00	GSL1.csv
-0.817829	-89.518254	2012-11-29 04:46:59	GSL1.csv
-0.818092	-89.519531	2012-11-29 05:01:58	GSL1.csv
-0.817878	-89.519733	2012-11-29 05:17:13	GSL1.csv
-0.817586	-89.521532	2012-11-29 05:32:03	GSL1.csv
-0.817335	-89.522502	2012-11-29 05:47:36	GSL1.csv
-0.818582	-89.524157	2012-11-29 06:02:44	GSL1.csv
-0.818103	-89.52492	2012-11-29 06:17:08	GSL1.csv
-0.817865	-89.523499	2012-11-29 06:49:49	GSL1.csv
-0.818099	-89.523774	2012-11-29 07:20:03	GSL1.csv
-0.816827	-89.527188	2012-11-29 07:41:22	GSL1.csv
-0.81548	-89.528127	2012-11-29 07:57:38	GSL1.csv
-0.815789	-89.528117	2012-11-29 08:12:46	GSL1.csv
-0.815681	-89.527951	2012-11-29 09:01:00	GSL1.csv
-0.816132	-89.528133	2012-11-29 09:17:08	GSL1.csv
-0.816773	-89.527305	2012-11-29 09:33:07	GSL1.csv
-0.81664	-89.525807	2012-11-29 09:48:05	GSL1.csv
-0.817494	-89.526257	2012-11-29 10:04:04	GSL1.csv
-0.81563	-89.528701	2012-11-29 10:19:29	GSL1.csv
-0.815704	-89.533474	2012-11-29 10:34:01	GSL1.csv
-0.817006	-89.542565	2012-11-29 10:50:00	GSL1.csv
-0.821074	-89.547124	2012-11-29 11:06:25	GSL1.csv
-0.825778	-89.548076	2012-11-29 11:21:50	GSL1.csv
-0.825126	-89.542462	2012-11-29 11:42:00	GSL1.csv
-0.824977	-89.541813	2012-11-29 12:39:01	GSL1.csv
-0.825017	-89.541841	2012-11-29 12:54:00	GSL1.csv
-0.825058	-89.541679	2012-11-29 13:08:58	GSL1.csv
-0.824576	-89.542106	2012-11-29 13:53:02	GSL1.csv
-0.823247	-89.542061	2012-11-29 14:13:03	GSL1.csv
-0.821216	-89.541857	2012-11-29 14:38:15	GSL1.csv
-0.821133	-89.541812	2012-11-29 14:53:05	GSL1.csv
-0.821548	-89.541794	2012-11-29 15:33:15	GSL1.csv
-0.816728	-89.538999	2012-11-29 15:48:57	GSL1.csv
-0.814561	-89.536792	2012-11-29 16:03:56	GSL1.csv
-0.81712	-89.534929	2012-11-29 16:19:03	GSL1.csv
-0.807129	-89.528155	2012-11-29 16:41:22	GSL1.csv
-0.804466	-89.521834	2012-11-29 17:08:00	GSL1.csv
-0.805383	-89.520091	2012-11-29 17:36:40	GSL1.csv
-0.810402	-89.520897	2012-11-29 17:51:04	GSL1.csv
-0.81765	-89.524078	2012-11-29 18:06:37	GSL1.csv
-0.820444	-89.526767	2012-11-29 18:21:01	GSL1.csv
-0.819036	-89.529149	2012-11-29 18:36:00	GSL1.csv
-0.820037	-89.528357	2012-11-29 19:14:44	GSL1.csv
-0.819827	-89.527996	2012-11-29 19:49:17	GSL1.csv
-0.8186	-89.534562	2012-11-29 20:04:16	GSL1.csv
-0.818539	-89.535163	2012-11-29 20:30:02	GSL1.csv
-0.819011	-89.534319	2012-11-29 21:09:56	GSL1.csv
-0.819215	-89.535171	2012-11-29 21:25:03	GSL1.csv
-0.818837	-89.534876	2012-11-29 21:40:01	GSL1.csv
-0.81856	-89.534743	2012-11-29 22:24:57	GSL1.csv
-0.818772	-89.534729	2012-11-29 22:39:56	GSL1.csv
-0.818763	-89.534701	2012-11-29 22:55:03	GSL1.csv
-0.813891	-89.539107	2012-11-29 23:51:47	GSL1.csv
-0.815115	-89.532337	2012-11-30 00:12:23	GSL1.csv
-0.815591	-89.52754	2012-11-30 00:27:21	GSL1.csv
-0.813763	-89.526264	2012-11-30 00:58:45	GSL1.csv
-0.816307	-89.525672	2012-11-30 01:14:26	GSL1.csv
-0.816967	-89.526357	2012-11-30 01:30:51	GSL1.csv
-0.817446	-89.523038	2012-11-30 01:46:33	GSL1.csv
-0.815305	-89.520619	2012-11-30 02:01:32	GSL1.csv
-0.815043	-89.522072	2012-11-30 02:33:30	GSL1.csv
-0.81575	-89.524194	2012-11-30 02:48:02	GSL1.csv
-0.816109	-89.527764	2012-11-30 03:04:36	GSL1.csv
-0.814723	-89.53012	2012-11-30 03:21:44	GSL1.csv
-0.816685	-89.538765	2012-11-30 03:41:02	GSL1.csv
-0.81922	-89.546278	2012-11-30 03:57:10	GSL1.csv
-0.820849	-89.548621	2012-11-30 04:12:08	GSL1.csv
-0.823332	-89.55336	2012-11-30 04:33:01	GSL1.csv
-0.823923	-89.557058	2012-11-30 04:59:05	GSL1.csv
-0.820546	-89.558479	2012-11-30 05:20:32	GSL1.csv
-0.825728	-89.560691	2012-11-30 05:42:08	GSL1.csv
-0.831809	-89.559678	2012-11-30 05:57:07	GSL1.csv
-0.836358	-89.557624	2012-11-30 06:11:57	GSL1.csv
-0.838003	-89.558387	2012-11-30 06:27:04	GSL1.csv
-0.840413	-89.563745	2012-11-30 06:44:03	GSL1.csv
-0.841367	-89.564338	2012-11-30 07:42:31	GSL1.csv
-0.843397	-89.566845	2012-11-30 07:58:22	GSL1.csv
-0.851937	-89.569175	2012-11-30 08:13:55	GSL1.csv
-0.859203	-89.571854	2012-11-30 08:28:01	GSL1.csv
-0.865498	-89.576778	2012-11-30 08:49:12	GSL1.csv
-0.870438	-89.581731	2012-11-30 09:04:53	GSL1.csv
-0.87383	-89.587485	2012-11-30 09:19:17	GSL1.csv
-0.876618	-89.594381	2012-11-30 09:33:59	GSL1.csv
-0.879675	-89.599424	2012-11-30 09:49:32	GSL1.csv
-0.882491	-89.604457	2012-11-30 10:04:22	GSL1.csv
-0.885074	-89.607748	2012-11-30 10:19:55	GSL1.csv
-0.888502	-89.614448	2012-11-30 10:34:01	GSL1.csv
-0.897409	-89.615386	2012-11-30 10:54:02	GSL1.csv
-0.898355	-89.615113	2012-11-30 11:09:18	GSL1.csv
-0.902144	-89.614414	2012-11-30 11:29:02	GSL1.csv
-0.902192	-89.614614	2012-11-30 11:50:03	GSL1.csv
-0.90207	-89.614523	2012-11-30 12:20:00	GSL1.csv
-0.901677	-89.614501	2012-11-30 12:33:24	GSL1.csv
-0.901803	-89.614095	2012-11-30 13:03:04	GSL1.csv
-0.888245	-89.613432	2012-11-30 13:23:05	GSL1.csv
-0.887345	-89.606532	2012-11-30 13:43:06	GSL1.csv
-0.881744	-89.601181	2012-11-30 13:59:05	GSL1.csv
-0.88286	-89.597987	2012-11-30 14:14:03	GSL1.csv
-0.882017	-89.598655	2012-11-30 14:29:19	GSL1.csv
-0.882357	-89.602255	2012-11-30 14:44:09	GSL1.csv
-0.886196	-89.606894	2012-11-30 14:59:42	GSL1.csv
-0.885778	-89.606657	2012-11-30 21:33:24	GSL1.csv
-0.882163	-89.598051	2012-11-30 21:48:05	GSL1.csv
-0.882805	-89.5974	2012-11-30 22:39:04	GSL1.csv
-0.882617	-89.597823	2012-11-30 22:54:02	GSL1.csv
-0.882798	-89.597684	2012-11-30 23:09:01	GSL1.csv
-0.881553	-89.597505	2012-11-30 23:25:09	GSL1.csv
-0.872857	-89.59261	2012-11-30 23:40:24	GSL1.csv
-0.8605	-89.575458	2012-12-01 00:12:31	GSL1.csv
-0.857547	-89.569115	2012-12-01 00:27:04	GSL1.csv
-0.851706	-89.569728	2012-12-01 00:44:21	GSL1.csv
-0.849542	-89.564635	2012-12-01 00:59:28	GSL1.csv
-0.846292	-89.560769	2012-12-01 01:14:00	GSL1.csv
-0.839944	-89.556495	2012-12-01 01:57:04	GSL1.csv
-0.836992	-89.56106	2012-12-01 02:30:46	GSL1.csv
-0.837907	-89.56133	2012-12-01 02:45:10	GSL1.csv
-0.837875	-89.558711	2012-12-01 03:00:43	GSL1.csv
-0.837346	-89.558095	2012-12-01 03:14:58	GSL1.csv
-0.837206	-89.556779	2012-12-01 03:30:05	GSL1.csv
-0.83679	-89.556823	2012-12-01 03:46:13	GSL1.csv
-0.837531	-89.557917	2012-12-01 05:33:04	GSL1.csv
-0.836679	-89.561229	2012-12-01 05:53:13	GSL1.csv
-0.836457	-89.560866	2012-12-01 06:09:21	GSL1.csv
-0.837428	-89.559914	2012-12-01 06:25:20	GSL1.csv
-0.836885	-89.55573	2012-12-01 06:40:53	GSL1.csv
-0.83493	-89.552757	2012-12-01 06:55:52	GSL1.csv
-0.834806	-89.552524	2012-12-01 07:09:59	GSL1.csv
-0.835262	-89.552101	2012-12-01 07:25:06	GSL1.csv
-0.832702	-89.551739	2012-12-01 07:40:30	GSL1.csv
-0.831561	-89.552051	2012-12-01 07:55:37	GSL1.csv
-0.831587	-89.551962	2012-12-01 08:42:17	GSL1.csv
-0.831691	-89.551814	2012-12-01 08:58:16	GSL1.csv
-0.835001	-89.552608	2012-12-01 09:12:57	GSL1.csv
-0.835361	-89.55321	2012-12-01 09:28:22	GSL1.csv
-0.834725	-89.552733	2012-12-01 09:44:55	GSL1.csv
-0.834349	-89.552738	2012-12-01 10:00:20	GSL1.csv
-0.83485	-89.553311	2012-12-01 10:23:05	GSL1.csv
-0.834734	-89.552707	2012-12-01 10:38:38	GSL1.csv
-0.834568	-89.552548	2012-12-01 10:54:37	GSL1.csv
-0.83456	-89.552405	2012-12-01 11:10:01	GSL1.csv
-0.832716	-89.551299	2012-12-01 11:25:09	GSL1.csv
-0.830967	-89.545508	2012-12-01 11:39:59	GSL1.csv
-0.826949	-89.541612	2012-12-01 11:58:07	GSL1.csv
-0.826869	-89.541715	2012-12-01 12:48:48	GSL1.csv
-0.826902	-89.541735	2012-12-01 13:03:04	GSL1.csv
-0.826891	-89.541698	2012-12-01 13:18:02	GSL1.csv
-0.827034	-89.541856	2012-12-01 13:34:10	GSL1.csv
-0.826919	-89.542003	2012-12-01 14:14:03	GSL1.csv
-0.826808	-89.54157	2012-12-01 14:29:02	GSL1.csv
-0.827014	-89.541563	2012-12-01 16:02:21	GSL1.csv
-0.827139	-89.541954	2012-12-01 16:17:02	GSL1.csv
-0.826913	-89.542016	2012-12-01 16:37:03	GSL1.csv
-0.827157	-89.541648	2012-12-01 16:52:10	GSL1.csv
-0.827235	-89.541784	2012-12-01 17:07:00	GSL1.csv
-0.82688	-89.541934	2012-12-01 17:30:37	GSL1.csv
-0.826153	-89.541737	2012-12-01 17:45:01	GSL1.csv
-0.826232	-89.542022	2012-12-01 18:00:00	GSL1.csv
-0.826104	-89.542983	2012-12-01 18:19:00	GSL1.csv
-0.826977	-89.541758	2012-12-01 19:08:58	GSL1.csv
-0.826108	-89.541961	2012-12-01 19:39:04	GSL1.csv
-0.82558	-89.542061	2012-12-01 21:52:59	GSL1.csv
-0.825041	-89.543554	2012-12-01 23:02:58	GSL1.csv
-0.820084	-89.546193	2012-12-01 23:58:24	GSL1.csv
-0.816099	-89.544105	2012-12-02 00:12:57	GSL1.csv
-0.818747	-89.547268	2012-12-02 00:36:00	GSL1.csv
-0.818064	-89.544837	2012-12-02 00:51:33	GSL1.csv
-0.81313	-89.536683	2012-12-02 01:08:32	GSL1.csv
-0.811485	-89.530212	2012-12-02 01:25:23	GSL1.csv
-0.814267	-89.526556	2012-12-02 02:44:35	GSL1.csv
-0.812208	-89.53512	2012-12-02 03:07:46	GSL1.csv
-0.811789	-89.543211	2012-12-02 03:33:07	GSL1.csv
-0.813565	-89.549544	2012-12-02 03:48:05	GSL1.csv
-0.815209	-89.553112	2012-12-02 04:03:04	GSL1.csv
-0.820974	-89.558361	2012-12-02 04:20:29	GSL1.csv
-0.826302	-89.56165	2012-12-02 04:36:28	GSL1.csv
-0.83476	-89.560969	2012-12-02 04:52:01	GSL1.csv
-0.837971	-89.559199	2012-12-02 05:14:55	GSL1.csv
-0.836856	-89.555219	2012-12-02 05:29:45	GSL1.csv
-0.836106	-89.552945	2012-12-02 05:44:00	GSL1.csv
-0.836385	-89.553298	2012-12-02 06:00:43	GSL1.csv
-0.836873	-89.556735	2012-12-02 06:15:07	GSL1.csv
-0.83788	-89.557761	2012-12-02 06:45:47	GSL1.csv
-0.836994	-89.554068	2012-12-02 07:01:46	GSL1.csv
-0.835024	-89.552627	2012-12-02 07:16:10	GSL1.csv
-0.833781	-89.552386	2012-12-02 07:31:35	GSL1.csv
-0.832855	-89.551536	2012-12-02 07:47:42	GSL1.csv
-0.830485	-89.553799	2012-12-02 08:19:32	GSL1.csv
-0.830161	-89.557669	2012-12-02 08:35:13	GSL1.csv
-0.832548	-89.556601	2012-12-02 08:51:21	GSL1.csv
-0.833488	-89.556114	2012-12-02 09:07:03	GSL1.csv
-0.835333	-89.554122	2012-12-02 09:22:19	GSL1.csv
-0.836896	-89.55494	2012-12-02 09:37:00	GSL1.csv
-0.838768	-89.56013	2012-12-02 09:53:42	GSL1.csv
-0.841648	-89.565321	2012-12-02 10:09:24	GSL1.csv
-0.847329	-89.571561	2012-12-02 10:25:14	GSL1.csv
-0.855469	-89.575532	2012-12-02 10:41:39	GSL1.csv
-0.863661	-89.580041	2012-12-02 10:58:22	GSL1.csv
-0.866794	-89.58821	2012-12-02 11:16:13	GSL1.csv
-0.869086	-89.593564	2012-12-02 11:32:38	GSL1.csv
-0.876201	-89.596794	2012-12-02 11:48:02	GSL1.csv
-0.882605	-89.597742	2012-12-02 12:03:01	GSL1.csv
-0.882835	-89.597471	2012-12-02 12:27:04	GSL1.csv
-0.882891	-89.597445	2012-12-02 12:42:02	GSL1.csv
-0.882675	-89.597666	2012-12-02 12:57:01	GSL1.csv
-0.882697	-89.597586	2012-12-02 13:12:00	GSL1.csv
-0.887939	-89.61187	2012-12-02 13:46:07	GSL1.csv
-0.897087	-89.616246	2012-12-02 14:07:43	GSL1.csv
-0.901923	-89.614586	2012-12-02 14:21:59	GSL1.csv
-0.901978	-89.614407	2012-12-02 15:03:01	GSL1.csv
-0.902106	-89.614615	2012-12-02 15:23:02	GSL1.csv
-0.901761	-89.614394	2012-12-02 15:38:00	GSL1.csv
-0.902093	-89.614304	2012-12-02 15:52:59	GSL1.csv
-0.901956	-89.614446	2012-12-02 16:07:58	GSL1.csv
-0.901926	-89.614338	2012-12-02 16:47:59	GSL1.csv
-0.902064	-89.614417	2012-12-02 17:02:58	GSL1.csv
-0.902017	-89.614497	2012-12-02 17:17:57	GSL1.csv
-0.90195	-89.614374	2012-12-02 18:52:59	GSL1.csv
-0.902035	-89.614329	2012-12-02 19:22:56	GSL1.csv
-0.901932	-89.61459	2012-12-02 19:42:57	GSL1.csv
-0.902038	-89.614576	2012-12-02 21:03:01	GSL1.csv
-0.902045	-89.614637	2012-12-02 22:13:00	GSL1.csv
-0.901939	-89.614645	2012-12-02 22:27:59	GSL1.csv
-0.901928	-89.614624	2012-12-02 22:42:57	GSL1.csv
-0.90186	-89.614622	2012-12-02 23:13:03	GSL1.csv
-0.90198	-89.614427	2012-12-02 23:28:01	GSL1.csv
-0.902005	-89.614628	2012-12-02 23:57:59	GSL1.csv
-0.902053	-89.614626	2012-12-03 00:12:57	GSL1.csv
-0.902012	-89.614525	2012-12-03 00:27:56	GSL1.csv
-0.902044	-89.614476	2012-12-03 00:43:03	GSL1.csv
-0.901911	-89.614418	2012-12-03 00:58:01	GSL1.csv
-0.901936	-89.614528	2012-12-03 01:13:00	GSL1.csv
-0.902107	-89.614413	2012-12-03 01:27:59	GSL1.csv
-0.902086	-89.614516	2012-12-03 01:42:57	GSL1.csv
-0.902102	-89.614545	2012-12-03 02:37:58	GSL1.csv
-0.902046	-89.614503	2012-12-03 02:52:56	GSL1.csv
-0.902028	-89.614496	2012-12-03 03:38:00	GSL1.csv
-0.902026	-89.61446	2012-12-03 04:07:58	GSL1.csv
-0.902125	-89.614364	2012-12-03 04:22:56	GSL1.csv
-0.902133	-89.614569	2012-12-03 04:38:03	GSL1.csv
-0.902037	-89.61461	2012-12-03 04:53:02	GSL1.csv
-0.90197	-89.614569	2012-12-03 05:08:00	GSL1.csv
-0.902058	-89.614447	2012-12-03 05:37:58	GSL1.csv
-0.902127	-89.614545	2012-12-03 06:08:03	GSL1.csv
-0.902245	-89.6145	2012-12-03 06:23:02	GSL1.csv
-0.902029	-89.614302	2012-12-03 06:38:00	GSL1.csv
-0.901886	-89.614338	2012-12-03 06:52:59	GSL1.csv
-0.902158	-89.614576	2012-12-03 07:07:58	GSL1.csv
-0.902069	-89.614392	2012-12-03 07:38:03	GSL1.csv
-0.902063	-89.614408	2012-12-03 08:08:00	GSL1.csv
-0.902056	-89.614548	2012-12-03 08:22:59	GSL1.csv
-0.902115	-89.614438	2012-12-03 08:37:58	GSL1.csv
-0.902011	-89.614445	2012-12-03 08:52:56	GSL1.csv
-0.902043	-89.614414	2012-12-03 09:08:03	GSL1.csv
-0.902049	-89.614352	2012-12-03 09:23:02	GSL1.csv
-0.902179	-89.614403	2012-12-03 09:38:00	GSL1.csv
-0.902203	-89.614623	2012-12-03 09:52:59	GSL1.csv
-0.902098	-89.614411	2012-12-03 10:07:58	GSL1.csv
-0.902063	-89.614369	2012-12-03 10:22:56	GSL1.csv
-0.902225	-89.614316	2012-12-03 10:38:03	GSL1.csv
-0.902154	-89.614399	2012-12-03 11:08:00	GSL1.csv
-0.902085	-89.614501	2012-12-03 11:22:59	GSL1.csv
-0.902188	-89.614458	2012-12-03 11:37:58	GSL1.csv
-0.90209	-89.614272	2012-12-03 11:52:56	GSL1.csv
-0.902054	-89.614409	2012-12-03 12:23:02	GSL1.csv
-0.902059	-89.614429	2012-12-03 12:38:00	GSL1.csv
-0.901984	-89.614365	2012-12-03 12:52:59	GSL1.csv
-0.901884	-89.614465	2012-12-03 13:53:02	GSL1.csv
-0.901939	-89.614337	2012-12-03 14:08:00	GSL1.csv
-0.901955	-89.61441	2012-12-03 14:22:59	GSL1.csv
-0.901867	-89.614369	2012-12-03 14:37:58	GSL1.csv
-0.901914	-89.614488	2012-12-03 14:52:56	GSL1.csv
-0.901592	-89.614397	2012-12-03 15:08:03	GSL1.csv
-0.901715	-89.614346	2012-12-03 15:51:15	GSL1.csv
-0.901436	-89.615311	2012-12-03 16:06:05	GSL1.csv
-0.901361	-89.614635	2012-12-03 16:21:04	GSL1.csv
-0.902013	-89.614479	2012-12-03 16:36:02	GSL1.csv
-0.901884	-89.614011	2012-12-03 16:58:56	GSL1.csv
-0.901766	-89.614042	2012-12-03 17:52:48	GSL1.csv
-0.902096	-89.614459	2012-12-03 18:31:58	GSL1.csv
-0.901893	-89.613346	2012-12-03 19:06:40	GSL1.csv
-0.901503	-89.614085	2012-12-03 19:27:15	GSL1.csv
-0.901778	-89.614362	2012-12-03 19:41:57	GSL1.csv
-0.901758	-89.61442	2012-12-03 20:40:59	GSL1.csv
-0.902024	-89.61446	2012-12-03 21:36:00	GSL1.csv
-0.902051	-89.614561	2012-12-03 21:50:58	GSL1.csv
-0.900334	-89.614493	2012-12-03 22:56:47	GSL1.csv
-0.888555	-89.613874	2012-12-03 23:11:02	GSL1.csv
-0.873103	-89.604315	2012-12-03 23:31:03	GSL1.csv
-0.867014	-89.593823	2012-12-03 23:49:12	GSL1.csv
-0.866838	-89.593589	2012-12-04 00:06:02	GSL1.csv
-0.866617	-89.593853	2012-12-04 00:28:04	GSL1.csv
-0.861303	-89.589538	2012-12-04 00:43:03	GSL1.csv
-0.860458	-89.586823	2012-12-04 00:58:45	GSL1.csv
-0.858899	-89.583065	2012-12-04 01:20:47	GSL1.csv
-0.854223	-89.576933	2012-12-04 01:41:05	GSL1.csv
-0.850381	-89.566074	2012-12-04 02:09:01	GSL1.csv
-0.844741	-89.562851	2012-12-04 02:26:09	GSL1.csv
-0.841806	-89.565593	2012-12-04 02:57:41	GSL1.csv
-0.841777	-89.565914	2012-12-04 04:06:31	GSL1.csv
-0.840839	-89.564562	2012-12-04 04:49:00	GSL1.csv
-0.837766	-89.558426	2012-12-04 05:04:16	GSL1.csv
-0.835396	-89.557412	2012-12-04 05:19:40	GSL1.csv
-0.840774	-89.565486	2012-12-04 05:40:59	GSL1.csv
-0.842212	-89.567627	2012-12-04 05:58:24	GSL1.csv
-0.842202	-89.567489	2012-12-04 06:30:23	GSL1.csv
-0.842536	-89.566151	2012-12-04 06:49:58	GSL1.csv
-0.84549	-89.563544	2012-12-04 07:07:23	GSL1.csv
-0.848082	-89.563845	2012-12-04 07:27:59	GSL1.csv
-0.850943	-89.567317	2012-12-04 07:44:32	GSL1.csv
-0.852919	-89.572514	2012-12-04 08:01:40	GSL1.csv
-0.855596	-89.577848	2012-12-04 08:16:30	GSL1.csv
-0.859915	-89.586688	2012-12-04 08:44:35	GSL1.csv
-0.86145	-89.591098	2012-12-04 09:00:25	GSL1.csv
-0.863851	-89.59351	2012-12-04 09:22:01	GSL1.csv
-0.865924	-89.590664	2012-12-04 10:13:00	GSL1.csv
-0.869372	-89.594103	2012-12-04 11:00:14	GSL1.csv
-0.870495	-89.599602	2012-12-04 11:17:31	GSL1.csv
-0.882542	-89.597691	2012-12-04 11:37:58	GSL1.csv
-0.88267	-89.597827	2012-12-04 13:19:03	GSL1.csv
-0.882811	-89.597783	2012-12-04 14:29:02	GSL1.csv
-0.882496	-89.598131	2012-12-04 15:58:10	GSL1.csv
-0.881911	-89.597573	2012-12-04 18:58:36	GSL1.csv
-0.881196	-89.597885	2012-12-04 21:57:10	GSL1.csv
-0.873145	-89.593573	2012-12-04 22:13:26	GSL1.csv
-0.862937	-89.584658	2012-12-04 22:33:35	GSL1.csv
-0.855166	-89.579376	2012-12-04 22:47:59	GSL1.csv
-0.846496	-89.572819	2012-12-04 23:02:58	GSL1.csv
-0.831312	-89.559221	2012-12-04 23:26:18	GSL1.csv
-0.819487	-89.554714	2012-12-04 23:41:42	GSL1.csv
-0.814177	-89.548145	2012-12-04 23:56:32	GSL1.csv
-0.820799	-89.548508	2012-12-05 00:17:59	GSL1.csv
-0.818917	-89.553939	2012-12-05 00:33:59	GSL1.csv
-0.817249	-89.559925	2012-12-05 01:33:53	GSL1.csv
-0.819694	-89.560035	2012-12-05 01:47:59	GSL1.csv
-0.824686	-89.563072	2012-12-05 02:04:33	GSL1.csv
-0.831927	-89.561228	2012-12-05 02:19:06	GSL1.csv
-0.842337	-89.568296	2012-12-05 03:11:05	GSL1.csv
-0.841992	-89.567304	2012-12-05 03:26:03	GSL1.csv
-0.841506	-89.566565	2012-12-05 04:27:24	GSL1.csv
-0.841479	-89.567134	2012-12-05 05:06:00	GSL1.csv
-0.841207	-89.566734	2012-12-05 05:57:07	GSL1.csv
-0.841845	-89.567099	2012-12-05 06:24:46	GSL1.csv
-0.842692	-89.567976	2012-12-05 06:39:35	GSL1.csv
-0.851174	-89.569651	2012-12-05 06:56:09	GSL1.csv
-0.853434	-89.574745	2012-12-05 07:13:00	GSL1.csv
-0.857916	-89.581181	2012-12-05 07:33:01	GSL1.csv
-0.865717	-89.586455	2012-12-05 07:54:11	GSL1.csv
-0.867873	-89.592081	2012-12-05 08:09:10	GSL1.csv
-0.867192	-89.597358	2012-12-05 08:24:00	GSL1.csv
-0.869154	-89.604063	2012-12-05 08:52:48	GSL1.csv
-0.875592	-89.601685	2012-12-05 09:13:06	GSL1.csv
-0.883715	-89.605091	2012-12-05 09:29:13	GSL1.csv
-0.888874	-89.613648	2012-12-05 09:44:03	GSL1.csv
-0.899888	-89.614916	2012-12-05 09:59:36	GSL1.csv
-0.901981	-89.614467	2012-12-05 10:26:58	GSL1.csv
-0.902058	-89.614609	2012-12-05 10:41:57	GSL1.csv
-0.902157	-89.614566	2012-12-05 10:57:04	GSL1.csv
-0.90196	-89.614464	2012-12-05 11:12:02	GSL1.csv
-0.902067	-89.614357	2012-12-05 12:16:59	GSL1.csv
-0.902051	-89.614454	2012-12-05 12:31:58	GSL1.csv
-0.901955	-89.61449	2012-12-05 12:51:59	GSL1.csv
-0.901976	-89.614584	2012-12-05 14:42:00	GSL1.csv
-0.902195	-89.614635	2012-12-05 14:56:58	GSL1.csv
-0.901985	-89.614446	2012-12-05 16:02:03	GSL1.csv
-0.901903	-89.614299	2012-12-05 16:32:00	GSL1.csv
-0.901856	-89.61448	2012-12-05 16:46:59	GSL1.csv
-0.901978	-89.614598	2012-12-05 17:42:00	GSL1.csv
-0.902241	-89.614603	2012-12-05 17:56:58	GSL1.csv
-0.902191	-89.614726	2012-12-05 18:27:04	GSL1.csv
-0.902184	-89.614717	2012-12-05 18:57:01	GSL1.csv
-0.902132	-89.614631	2012-12-05 20:01:58	GSL1.csv
-0.901087	-89.614996	2012-12-05 20:18:14	GSL1.csv
-0.901169	-89.615554	2012-12-05 20:33:04	GSL1.csv
-0.887352	-89.61347	2012-12-05 20:59:16	GSL1.csv
-0.860656	-89.592346	2012-12-05 21:44:55	GSL1.csv
-0.851957	-89.585866	2012-12-05 21:59:02	GSL1.csv
-0.839386	-89.573828	2012-12-05 22:19:03	GSL1.csv
-0.833725	-89.560457	2012-12-05 22:41:13	GSL1.csv
-0.825229	-89.551616	2012-12-05 23:01:32	GSL1.csv
-0.817465	-89.547836	2012-12-05 23:16:04	GSL1.csv
-0.812515	-89.540155	2012-12-05 23:33:12	GSL1.csv
-0.810024	-89.53188	2012-12-05 23:49:03	GSL1.csv
-0.8071	-89.521823	2012-12-06 00:09:04	GSL1.csv
-0.81087	-89.51393	2012-12-06 00:32:41	GSL1.csv
-0.817108	-89.511583	2012-12-06 00:46:56	GSL1.csv
-0.81404	-89.507577	2012-12-06 01:02:55	GSL1.csv
-0.81482	-89.503055	2012-12-06 01:23:05	GSL1.csv
-0.813767	-89.497155	2012-12-06 01:39:47	GSL1.csv
-0.811063	-89.492552	2012-12-06 01:55:03	GSL1.csv
-0.810925	-89.492241	2012-12-06 02:56:58	GSL1.csv
-0.810712	-89.495194	2012-12-06 03:13:49	GSL1.csv
-0.809796	-89.503418	2012-12-06 03:28:13	GSL1.csv
-0.812259	-89.508756	2012-12-06 03:49:06	GSL1.csv
-0.81358	-89.508277	2012-12-06 04:17:02	GSL1.csv
-0.817202	-89.510682	2012-12-06 04:33:27	GSL1.csv
-0.817631	-89.51551	2012-12-06 04:48:25	GSL1.csv
-0.814355	-89.521281	2012-12-06 05:02:58	GSL1.csv
-0.811936	-89.525703	2012-12-06 05:17:57	GSL1.csv
-0.808778	-89.532278	2012-12-06 05:43:00	GSL1.csv
-0.818201	-89.544203	2012-12-06 06:24:54	GSL1.csv
-0.821844	-89.550314	2012-12-06 06:39:01	GSL1.csv
-0.828618	-89.555954	2012-12-06 06:54:00	GSL1.csv
-0.837918	-89.557548	2012-12-06 07:10:16	GSL1.csv
-0.844791	-89.55857	2012-12-06 07:31:26	GSL1.csv
-0.850486	-89.559513	2012-12-06 07:47:08	GSL1.csv
-0.855518	-89.565233	2012-12-06 08:07:00	GSL1.csv
-0.855845	-89.565674	2012-12-06 08:31:03	GSL1.csv
-0.854877	-89.569282	2012-12-06 08:49:03	GSL1.csv
-0.859717	-89.575154	2012-12-06 09:04:10	GSL1.csv
-0.863761	-89.580286	2012-12-06 09:19:00	GSL1.csv
-0.865684	-89.586757	2012-12-06 09:36:34	GSL1.csv
-0.866428	-89.587364	2012-12-06 10:07:58	GSL1.csv
-0.866888	-89.587452	2012-12-06 10:36:20	GSL1.csv
-0.868249	-89.592689	2012-12-06 10:53:28	GSL1.csv
-0.86665	-89.594356	2012-12-06 11:08:00	GSL1.csv
-0.866878	-89.594717	2012-12-06 11:22:59	GSL1.csv
-0.868709	-89.595216	2012-12-06 11:40:07	GSL1.csv
-0.876958	-89.5906	2012-12-06 11:54:57	GSL1.csv
-0.882552	-89.596392	2012-12-06 12:15:41	GSL1.csv
-0.882224	-89.601131	2012-12-06 12:29:57	GSL1.csv
-0.887693	-89.606554	2012-12-06 12:45:04	GSL1.csv
-0.887504	-89.606671	2012-12-06 13:04:56	GSL1.csv
-0.887619	-89.606672	2012-12-06 13:33:01	GSL1.csv
-0.887572	-89.606608	2012-12-06 13:47:59	GSL1.csv
-0.88638	-89.606913	2012-12-06 14:43:09	GSL1.csv
-0.886412	-89.606946	2012-12-06 22:18:37	GSL1.csv
-0.877876	-89.604422	2012-12-06 22:35:11	GSL1.csv
-0.870986	-89.602067	2012-12-06 22:50:18	GSL1.csv
-0.865887	-89.600753	2012-12-06 23:04:59	GSL1.csv
-0.858579	-89.596616	2012-12-06 23:20:24	GSL1.csv
-0.864584	-89.590245	2012-12-06 23:34:56	GSL1.csv
-0.86666	-89.597555	2012-12-06 23:56:32	GSL1.csv
-0.859155	-89.589936	2012-12-07 00:37:09	GSL1.csv
-0.85833	-89.582411	2012-12-07 00:52:33	GSL1.csv
-0.851413	-89.570971	2012-12-07 01:20:21	GSL1.csv
-0.843926	-89.565233	2012-12-07 01:38:29	GSL1.csv
-0.841671	-89.565292	2012-12-07 06:01:00	GSL1.csv
-0.84068	-89.564073	2012-12-07 06:17:42	GSL1.csv
-0.840196	-89.563901	2012-12-07 06:38:00	GSL1.csv
-0.841905	-89.567252	2012-12-07 07:03:47	GSL1.csv
-0.842084	-89.568057	2012-12-07 07:34:36	GSL1.csv
-0.85653	-89.580485	2012-12-07 08:21:07	GSL1.csv
-0.86159	-89.587917	2012-12-07 08:37:14	GSL1.csv
-0.866468	-89.592534	2012-12-07 08:56:58	GSL1.csv
-0.866634	-89.600228	2012-12-07 09:26:29	GSL1.csv
-0.868076	-89.60087	2012-12-07 09:41:11	GSL1.csv
-0.871354	-89.600931	2012-12-07 10:01:03	GSL1.csv
-0.866303	-89.594197	2012-12-07 10:32:26	GSL1.csv
-0.866592	-89.599392	2012-12-07 10:48:34	GSL1.csv
-0.869378	-89.601675	2012-12-07 11:17:13	GSL1.csv
-0.884184	-89.605912	2012-12-07 11:58:59	GSL1.csv
-0.88641	-89.606322	2012-12-07 12:13:58	GSL1.csv
-0.886573	-89.606801	2012-12-07 22:45:07	GSL1.csv
-0.879652	-89.605405	2012-12-07 23:03:33	GSL1.csv
-0.870316	-89.600031	2012-12-07 23:25:26	GSL1.csv
-0.862131	-89.59671	2012-12-07 23:40:07	GSL1.csv
-0.849757	-89.600483	2012-12-08 00:02:00	GSL1.csv
-0.845674	-89.590107	2012-12-08 00:16:59	GSL1.csv
-0.843528	-89.578453	2012-12-08 00:49:58	GSL1.csv
-0.841827	-89.567801	2012-12-08 01:05:57	GSL1.csv
-0.841454	-89.565615	2012-12-08 01:51:36	GSL1.csv
-0.841371	-89.565532	2012-12-08 02:20:06	GSL1.csv
-0.836808	-89.56181	2012-12-08 02:43:43	GSL1.csv
-0.837116	-89.557557	2012-12-08 03:40:01	GSL1.csv
-0.837197	-89.557571	2012-12-08 03:57:36	GSL1.csv
-0.83724	-89.559028	2012-12-08 04:12:00	GSL1.csv
-0.836947	-89.561531	2012-12-08 04:40:47	GSL1.csv
-0.83529	-89.561902	2012-12-08 04:57:21	GSL1.csv
-0.830436	-89.560704	2012-12-08 05:13:55	GSL1.csv
-0.819319	-89.560349	2012-12-08 05:56:49	GSL1.csv
-0.818752	-89.556867	2012-12-08 06:26:03	GSL1.csv
-0.817746	-89.551993	2012-12-08 08:03:33	GSL1.csv
-0.82133	-89.552979	2012-12-08 08:17:57	GSL1.csv
-0.825662	-89.557901	2012-12-08 09:00:00	GSL1.csv
-0.830064	-89.557201	2012-12-08 09:16:07	GSL1.csv
-0.834068	-89.554367	2012-12-08 09:32:49	GSL1.csv
-0.837711	-89.556649	2012-12-08 09:49:23	GSL1.csv
-0.836837	-89.561534	2012-12-08 10:07:06	GSL1.csv
-0.835431	-89.561985	2012-12-08 10:22:13	GSL1.csv
-0.838831	-89.556614	2012-12-08 10:46:59	GSL1.csv
-0.841505	-89.555502	2012-12-08 11:02:58	GSL1.csv
-0.842074	-89.556267	2012-12-08 11:18:31	GSL1.csv
-0.843772	-89.555771	2012-12-08 11:33:47	GSL1.csv
-0.843423	-89.549184	2012-12-08 11:48:02	GSL1.csv
-0.838142	-89.548434	2012-12-08 13:55:03	GSL1.csv
-0.838531	-89.548804	2012-12-08 14:10:10	GSL1.csv
-0.838286	-89.548724	2012-12-08 14:27:10	GSL1.csv
-0.838464	-89.548933	2012-12-08 14:44:44	GSL1.csv
-0.838612	-89.549226	2012-12-08 15:00:00	GSL1.csv
-0.838332	-89.54952	2012-12-08 15:16:24	GSL1.csv
-0.843166	-89.551936	2012-12-08 15:39:18	GSL1.csv
-0.850118	-89.556434	2012-12-08 16:00:02	GSL1.csv
-0.854219	-89.560163	2012-12-08 16:15:01	GSL1.csv
-0.854425	-89.556927	2012-12-08 16:30:08	GSL1.csv
-0.851972	-89.556141	2012-12-08 16:45:15	GSL1.csv
-0.858002	-89.563952	2012-12-08 17:10:01	GSL1.csv
-0.858697	-89.56643	2012-12-08 17:25:00	GSL1.csv
-0.860677	-89.571155	2012-12-08 17:46:01	GSL1.csv
-0.863687	-89.5708	2012-12-08 18:01:00	GSL1.csv
-0.864029	-89.570998	2012-12-08 18:23:02	GSL1.csv
-0.863631	-89.571272	2012-12-08 19:42:57	GSL1.csv
-0.863954	-89.571396	2012-12-08 21:10:47	GSL1.csv
-0.860793	-89.572483	2012-12-08 21:51:15	GSL1.csv
-0.857735	-89.566656	2012-12-08 22:17:54	GSL1.csv
-0.854172	-89.561648	2012-12-08 22:37:12	GSL1.csv
-0.851488	-89.562008	2012-12-08 22:54:37	GSL1.csv
-0.842497	-89.561009	2012-12-08 23:10:10	GSL1.csv
-0.834897	-89.56114	2012-12-08 23:26:00	GSL1.csv
-0.826045	-89.559768	2012-12-08 23:40:59	GSL1.csv
-0.817549	-89.55973	2012-12-08 23:58:33	GSL1.csv
-0.819611	-89.563025	2012-12-09 00:13:32	GSL1.csv
-0.820013	-89.559874	2012-12-09 00:30:05	GSL1.csv
-0.820942	-89.558059	2012-12-09 00:45:38	GSL1.csv
-0.818218	-89.553504	2012-12-09 01:07:32	GSL1.csv
-0.814544	-89.549631	2012-12-09 01:23:13	GSL1.csv
-0.813119	-89.549925	2012-12-09 01:38:03	GSL1.csv
-0.813496	-89.544372	2012-12-09 02:05:42	GSL1.csv
-0.814142	-89.539825	2012-12-09 02:22:16	GSL1.csv
-0.817103	-89.541939	2012-12-09 03:06:46	GSL1.csv
-0.820385	-89.551201	2012-12-09 03:26:03	GSL1.csv
-0.823796	-89.558608	2012-12-09 03:43:03	GSL1.csv
-0.824708	-89.561745	2012-12-09 03:58:01	GSL1.csv
-0.832096	-89.561194	2012-12-09 04:19:12	GSL1.csv
-0.837319	-89.559358	2012-12-09 04:42:05	GSL1.csv
-0.837672	-89.558684	2012-12-09 05:19:49	GSL1.csv
-0.840464	-89.56369	2012-12-09 05:34:04	GSL1.csv
-0.847188	-89.563753	2012-12-09 05:53:57	GSL1.csv
-0.850579	-89.566382	2012-12-09 06:09:04	GSL1.csv
-0.855717	-89.573554	2012-12-09 06:24:02	GSL1.csv
-0.863864	-89.580145	2012-12-09 06:40:45	GSL1.csv
-0.869973	-89.586858	2012-12-09 06:55:00	GSL1.csv
-0.875719	-89.593311	2012-12-09 07:11:08	GSL1.csv
-0.879017	-89.598779	2012-12-09 07:26:24	GSL1.csv
-0.884599	-89.606982	2012-12-09 07:42:23	GSL1.csv
-0.892593	-89.614904	2012-12-09 07:57:04	GSL1.csv
-0.901711	-89.614328	2012-12-09 08:33:56	GSL1.csv
-0.901968	-89.614648	2012-12-09 08:49:03	GSL1.csv
-0.901926	-89.61477	2012-12-09 09:24:02	GSL1.csv
-0.901874	-89.614597	2012-12-09 09:39:01	GSL1.csv
-0.902235	-89.614448	2012-12-09 09:54:00	GSL1.csv
-0.902229	-89.614206	2012-12-09 10:08:58	GSL1.csv
-0.90205	-89.614532	2012-12-09 10:23:57	GSL1.csv
-0.901826	-89.614573	2012-12-09 10:39:04	GSL1.csv
-0.901939	-89.614645	2012-12-09 11:18:57	GSL1.csv
-0.902084	-89.614746	2012-12-09 11:44:00	GSL1.csv
-0.902155	-89.61454	2012-12-09 11:58:59	GSL1.csv
-0.901984	-89.61408	2012-12-09 12:11:57	GSL1.csv
-0.891468	-89.614088	2012-12-09 12:26:55	GSL1.csv
-0.886478	-89.606982	2012-12-09 12:41:19	GSL1.csv
-0.872546	-89.597505	2012-12-09 23:46:01	GSL1.csv
-0.865455	-89.588277	2012-12-10 00:01:09	GSL1.csv
-0.855554	-89.578287	2012-12-10 00:18:08	GSL1.csv
-0.851774	-89.569761	2012-12-10 00:42:11	GSL1.csv
-0.843925	-89.564567	2012-12-10 00:59:02	GSL1.csv
-0.83685	-89.561926	2012-12-10 01:22:04	GSL1.csv
-0.830874	-89.556627	2012-12-10 02:06:34	GSL1.csv
-0.813908	-89.570022	2012-12-10 02:39:07	GSL1.csv
-0.819085	-89.554304	2012-12-10 02:56:24	GSL1.csv
-0.828857	-89.559452	2012-12-10 03:32:32	GSL1.csv
-0.835699	-89.562083	2012-12-10 03:50:49	GSL1.csv
-0.844311	-89.567478	2012-12-10 04:13:00	GSL1.csv
-0.853062	-89.570285	2012-12-10 04:27:59	GSL1.csv
-0.856293	-89.572488	2012-12-10 04:43:23	GSL1.csv
-0.856134	-89.572084	2012-12-10 05:19:40	GSL1.csv
-0.861586	-89.575084	2012-12-10 05:34:39	GSL1.csv
-0.862348	-89.578684	2012-12-10 05:49:29	GSL1.csv
-0.863705	-89.579991	2012-12-10 06:04:53	GSL1.csv
-0.872065	-89.584692	2012-12-10 06:31:58	GSL1.csv
-0.874231	-89.589535	2012-12-10 06:45:56	GSL1.csv
-0.874421	-89.592218	2012-12-10 07:01:20	GSL1.csv
-0.876946	-89.596657	2012-12-10 07:16:36	GSL1.csv
-0.876943	-89.596497	2012-12-10 08:03:59	GSL1.csv
-0.877284	-89.59602	2012-12-10 09:02:26	GSL1.csv
-0.879308	-89.598479	2012-12-10 09:18:34	GSL1.csv
-0.881442	-89.601911	2012-12-10 09:33:15	GSL1.csv
-0.882559	-89.604763	2012-12-10 10:20:47	GSL1.csv
-0.886454	-89.606948	2012-12-10 10:35:02	GSL1.csv
-0.886615	-89.606692	2012-12-10 11:12:02	GSL1.csv
-0.886771	-89.606775	2012-12-10 16:00:54	GSL1.csv
-0.887561	-89.606785	2012-12-10 16:24:05	GSL1.csv
-0.888238	-89.604453	2012-12-10 16:39:04	GSL1.csv
-0.886501	-89.60629	2012-12-10 16:54:02	GSL1.csv
-0.882407	-89.599097	2012-12-10 18:35:08	GSL1.csv
-0.882233	-89.598075	2012-12-10 19:54:28	GSL1.csv
-0.882672	-89.597818	2012-12-10 20:14:03	GSL1.csv
-0.882675	-89.597866	2012-12-10 20:29:02	GSL1.csv
-0.882622	-89.598031	2012-12-10 20:44:00	GSL1.csv
-0.88234	-89.597702	2012-12-10 20:58:59	GSL1.csv
-0.882623	-89.597663	2012-12-10 22:03:30	GSL1.csv
-0.887887	-89.610856	2012-12-10 23:18:05	GSL1.csv
-0.890537	-89.619207	2012-12-11 00:15:15	GSL1.csv
-0.893878	-89.617346	2012-12-11 00:30:40	GSL1.csv
-0.897409	-89.617089	2012-12-11 00:45:47	GSL1.csv
-0.901947	-89.614486	2012-12-11 01:00:02	GSL1.csv
-0.901986	-89.614538	2012-12-11 02:02:58	GSL1.csv
-0.902003	-89.614199	2012-12-11 02:17:57	GSL1.csv
-0.902095	-89.614181	2012-12-11 02:33:04	GSL1.csv
-0.902326	-89.61446	2012-12-11 02:48:02	GSL1.csv
-0.902075	-89.614335	2012-12-11 03:03:01	GSL1.csv
-0.90192	-89.614179	2012-12-11 04:57:56	GSL1.csv
-0.901879	-89.614415	2012-12-11 05:13:03	GSL1.csv
-0.902112	-89.614555	2012-12-11 05:28:01	GSL1.csv
-0.902008	-89.614559	2012-12-11 06:23:02	GSL1.csv
-0.902231	-89.613952	2012-12-11 07:07:58	GSL1.csv
-0.902485	-89.614487	2012-12-11 07:22:56	GSL1.csv
-0.902103	-89.614577	2012-12-11 09:32:58	GSL1.csv
-0.902108	-89.614517	2012-12-11 10:13:00	GSL1.csv
-0.902321	-89.614454	2012-12-11 10:42:57	GSL1.csv
-0.902083	-89.614171	2012-12-11 10:57:56	GSL1.csv
-0.902049	-89.614222	2012-12-11 11:13:03	GSL1.csv
-0.900793	-89.619125	2012-12-11 11:28:01	GSL1.csv
-0.897703	-89.613354	2012-12-11 11:39:07	GSL1.csv
-0.887964	-89.612167	2012-12-11 11:54:57	GSL1.csv
-0.887315	-89.608287	2012-12-11 22:25:49	GSL1.csv
-0.884015	-89.607209	2012-12-11 22:40:13	GSL1.csv
-0.877701	-89.598245	2012-12-11 22:56:38	GSL1.csv
-0.872465	-89.589848	2012-12-11 23:16:13	GSL1.csv
-0.866612	-89.586223	2012-12-11 23:32:03	GSL1.csv
-0.866716	-89.586902	2012-12-11 23:47:19	GSL1.csv
-0.866211	-89.58793	2012-12-12 00:25:29	GSL1.csv
-0.867178	-89.587937	2012-12-12 00:40:01	GSL1.csv
-0.870462	-89.588638	2012-12-12 00:55:00	GSL1.csv
-0.875499	-89.593152	2012-12-12 01:11:51	GSL1.csv
-0.877658	-89.597176	2012-12-12 01:26:06	GSL1.csv
-0.8795	-89.598598	2012-12-12 01:41:05	GSL1.csv
-0.882456	-89.604358	2012-12-12 01:57:30	GSL1.csv
-0.885746	-89.609765	2012-12-12 02:12:02	GSL1.csv
-0.888344	-89.616539	2012-12-12 02:28:27	GSL1.csv
-0.889844	-89.619918	2012-12-12 02:45:44	GSL1.csv
-0.894563	-89.624668	2012-12-12 03:00:51	GSL1.csv
-0.900169	-89.627253	2012-12-12 03:14:58	GSL1.csv
-0.902451	-89.630775	2012-12-12 03:31:40	GSL1.csv
-0.897322	-89.627668	2012-12-12 03:46:04	GSL1.csv
-0.893129	-89.624009	2012-12-12 04:01:12	GSL1.csv
-0.889941	-89.616603	2012-12-12 04:22:48	GSL1.csv
-0.887763	-89.611316	2012-12-12 04:37:03	GSL1.csv
-0.885755	-89.608072	2012-12-12 04:53:36	GSL1.csv
-0.883553	-89.60895	2012-12-12 05:09:01	GSL1.csv
-0.881271	-89.604637	2012-12-12 05:30:46	GSL1.csv
-0.879781	-89.599825	2012-12-12 05:46:19	GSL1.csv
-0.876923	-89.596656	2012-12-12 06:01:43	GSL1.csv
-0.875179	-89.596886	2012-12-12 06:16:24	GSL1.csv
-0.875139	-89.596012	2012-12-12 06:33:07	GSL1.csv
-0.876654	-89.597243	2012-12-12 07:31:00	GSL1.csv
-0.877285	-89.597767	2012-12-12 07:47:16	GSL1.csv
-0.876663	-89.595449	2012-12-12 08:02:32	GSL1.csv
-0.877977	-89.597313	2012-12-12 08:23:34	GSL1.csv
-0.8807	-89.605883	2012-12-12 08:46:45	GSL1.csv
-0.883103	-89.60619	2012-12-12 09:08:55	GSL1.csv
-0.886623	-89.608845	2012-12-12 09:24:11	GSL1.csv
-0.88712	-89.608556	2012-12-12 09:39:01	GSL1.csv
-0.887103	-89.608359	2012-12-12 10:12:00	GSL1.csv
-0.887233	-89.608195	2012-12-12 10:26:58	GSL1.csv
-0.887272	-89.608195	2012-12-12 10:41:57	GSL1.csv
-0.887314	-89.6083	2012-12-12 11:12:02	GSL1.csv
-0.886934	-89.608753	2012-12-12 11:32:29	GSL1.csv
-0.886599	-89.608932	2012-12-12 22:43:58	GSL1.csv
-0.877276	-89.604963	2012-12-12 22:58:04	GSL1.csv
-0.864919	-89.594841	2012-12-12 23:18:40	GSL1.csv
-0.859324	-89.581987	2012-12-12 23:39:24	GSL1.csv
-0.855071	-89.573067	2012-12-12 23:53:57	GSL1.csv
-0.847493	-89.56421	2012-12-13 00:09:21	GSL1.csv
-0.843189	-89.555659	2012-12-13 00:25:55	GSL1.csv
-0.839529	-89.548526	2012-12-13 00:42:11	GSL1.csv
-0.829864	-89.553891	2012-12-13 00:59:11	GSL1.csv
-0.821672	-89.559296	2012-12-13 01:16:36	GSL1.csv
-0.820021	-89.561505	2012-12-13 01:33:53	GSL1.csv
-0.82009	-89.556131	2012-12-13 01:47:59	GSL1.csv
-0.812514	-89.549607	2012-12-13 03:08:12	GSL1.csv
-0.812452	-89.548355	2012-12-13 03:33:33	GSL1.csv
-0.8134	-89.546437	2012-12-13 03:57:36	GSL1.csv
-0.810059	-89.541811	2012-12-13 04:19:03	GSL1.csv
-0.808716	-89.540948	2012-12-13 04:35:28	GSL1.csv
-0.807114	-89.540388	2012-12-13 04:51:36	GSL1.csv
-0.809637	-89.532042	2012-12-13 05:36:57	GSL1.csv
-0.814199	-89.518426	2012-12-13 06:52:16	GSL1.csv
-0.813768	-89.518197	2012-12-13 07:08:15	GSL1.csv
-0.814435	-89.517008	2012-12-13 07:23:05	GSL1.csv
-0.813623	-89.50813	2012-12-13 07:39:12	GSL1.csv
-0.811543	-89.504627	2012-12-13 07:54:02	GSL1.csv
-0.808556	-89.505431	2012-12-13 08:09:01	GSL1.csv
-0.811565	-89.498782	2012-12-13 08:29:11	GSL1.csv
-0.811935	-89.49933	2012-12-13 08:44:00	GSL1.csv
-0.811978	-89.499376	2012-12-13 09:01:35	GSL1.csv
-0.811865	-89.499788	2012-12-13 09:18:43	GSL1.csv
-0.812121	-89.49955	2012-12-13 09:32:58	GSL1.csv
-0.813843	-89.501019	2012-12-13 09:54:51	GSL1.csv
-0.813458	-89.499937	2012-12-13 10:15:01	GSL1.csv
-0.815752	-89.49937	2012-12-13 10:30:00	GSL1.csv
-0.813181	-89.49708	2012-12-13 10:45:24	GSL1.csv
-0.812498	-89.496759	2012-12-13 10:59:57	GSL1.csv
-0.812863	-89.492107	2012-12-13 11:15:12	GSL1.csv
-0.807822	-89.48371	2012-12-13 11:37:14	GSL1.csv
-0.80143	-89.475128	2012-12-13 11:53:05	GSL1.csv
-0.793372	-89.470569	2012-12-13 12:08:21	GSL1.csv
-0.786476	-89.472195	2012-12-13 12:23:02	GSL1.csv
-0.779344	-89.46877	2012-12-13 12:38:00	GSL1.csv
-0.769577	-89.463761	2012-12-13 12:58:53	GSL1.csv
-0.7643	-89.459889	2012-12-13 14:21:59	GSL1.csv
-0.763505	-89.459892	2012-12-13 14:37:14	GSL1.csv
-0.763515	-89.459902	2012-12-13 14:51:56	GSL1.csv
-0.763543	-89.459533	2012-12-13 16:12:00	GSL1.csv
-0.763661	-89.459525	2012-12-13 16:27:15	GSL1.csv
-0.763757	-89.459609	2012-12-13 16:42:05	GSL1.csv
-0.764255	-89.458833	2012-12-13 17:36:40	GSL1.csv
-0.765147	-89.458811	2012-12-13 17:51:04	GSL1.csv
-0.768092	-89.458203	2012-12-13 18:06:02	GSL1.csv
-0.768638	-89.458139	2012-12-13 19:32:00	GSL1.csv
-0.768564	-89.458197	2012-12-13 19:46:59	GSL1.csv
-0.768565	-89.458094	2012-12-13 20:01:58	GSL1.csv
-0.768469	-89.458021	2012-12-13 20:47:02	GSL1.csv
-0.768416	-89.458087	2012-12-13 21:02:00	GSL1.csv
-0.768464	-89.45792	2012-12-13 21:16:59	GSL1.csv
-0.768512	-89.458061	2012-12-13 21:31:58	GSL1.csv
-0.76844	-89.45805	2012-12-13 21:46:56	GSL1.csv
-0.768448	-89.458118	2012-12-13 22:02:03	GSL1.csv
-0.768471	-89.458193	2012-12-13 22:17:02	GSL1.csv
-0.768533	-89.458047	2012-12-13 22:32:00	GSL1.csv
-0.768395	-89.458047	2012-12-13 22:46:59	GSL1.csv
-0.768393	-89.458134	2012-12-13 23:01:58	GSL1.csv
-0.769065	-89.459142	2012-12-13 23:12:46	GSL1.csv
-0.781374	-89.473594	2012-12-13 23:37:06	GSL1.csv
-0.789153	-89.483919	2012-12-13 23:54:05	GSL1.csv
-0.9145	-89.712	2012-11-22 20:52:55	GSL10.csv
-0.919182	-89.746256	2012-11-22 21:52:55	GSL10.csv
-0.919375	-89.736989	2012-11-22 22:52:55	GSL10.csv
-0.915854	-89.728399	2012-11-22 23:52:55	GSL10.csv
-0.920082	-89.720896	2012-11-23 00:52:55	GSL10.csv
-0.91786	-89.702418	2012-11-23 01:52:55	GSL10.csv
-0.914503	-89.690309	2012-11-23 02:52:55	GSL10.csv
-0.907754	-89.685146	2012-11-23 03:52:55	GSL10.csv
-0.899514	-89.681019	2012-11-23 04:52:55	GSL10.csv
-0.901972	-89.679629	2012-11-23 05:52:55	GSL10.csv
-0.901482	-89.681832	2012-11-23 06:52:55	GSL10.csv
-0.89841	-89.684123	2012-11-23 07:52:55	GSL10.csv
-0.895342	-89.673535	2012-11-23 08:52:55	GSL10.csv
-0.900839	-89.662872	2012-11-23 09:52:55	GSL10.csv
-0.908081	-89.653901	2012-11-23 10:52:55	GSL10.csv
-0.905159	-89.647374	2012-11-23 11:52:55	GSL10.csv
-0.903343	-89.63834	2012-11-23 12:52:55	GSL10.csv
-0.903002	-89.632277	2012-11-23 13:52:55	GSL10.csv
-0.900816	-89.629913	2012-11-23 14:52:55	GSL10.csv
-0.898718	-89.627792	2012-11-23 15:52:55	GSL10.csv
-0.901229	-89.629599	2012-11-23 16:52:55	GSL10.csv
-0.903525	-89.630584	2012-11-23 17:52:55	GSL10.csv
-0.904399	-89.63212	2012-11-23 18:52:55	GSL10.csv
-0.906468	-89.63398	2012-11-23 19:52:55	GSL10.csv
-0.906498	-89.634926	2012-11-23 20:52:55	GSL10.csv
-0.910066	-89.637251	2012-11-23 21:52:55	GSL10.csv
-0.912613	-89.639988	2012-11-23 22:52:55	GSL10.csv
-0.915748	-89.641114	2012-11-23 23:52:55	GSL10.csv
-0.916467	-89.642686	2012-11-24 00:52:55	GSL10.csv
-0.916119	-89.643222	2012-11-24 01:52:55	GSL10.csv
-0.916903	-89.643329	2012-11-24 02:52:55	GSL10.csv
-0.916389	-89.64346	2012-11-24 03:52:55	GSL10.csv
-0.913145	-89.639476	2012-11-24 04:52:55	GSL10.csv
-0.909686	-89.63518	2012-11-24 05:52:55	GSL10.csv
-0.906312	-89.631863	2012-11-24 06:52:55	GSL10.csv
-0.904646	-89.628747	2012-11-24 07:52:55	GSL10.csv
-0.903973	-89.630207	2012-11-24 08:52:55	GSL10.csv
-0.90844	-89.635574	2012-11-24 09:52:55	GSL10.csv
-0.913324	-89.647871	2012-11-24 10:52:55	GSL10.csv
-0.91495	-89.651871	2012-11-24 11:52:55	GSL10.csv
-0.914714	-89.650756	2012-11-24 12:52:55	GSL10.csv
-0.91524	-89.650287	2012-11-24 13:52:55	GSL10.csv
-0.914909	-89.65002	2012-11-24 14:52:55	GSL10.csv
-0.91478	-89.649447	2012-11-24 15:52:55	GSL10.csv
-0.917028	-89.649006	2012-11-24 16:52:55	GSL10.csv
-0.917771	-89.646459	2012-11-24 17:52:55	GSL10.csv
-0.918894	-89.645629	2012-11-24 18:52:55	GSL10.csv
-0.916912	-89.643591	2012-11-24 19:52:55	GSL10.csv
-0.917432	-89.642718	2012-11-24 20:52:55	GSL10.csv
-0.917811	-89.641947	2012-11-24 21:52:55	GSL10.csv
-0.917924	-89.640979	2012-11-24 22:52:55	GSL10.csv
-0.916117	-89.643044	2012-11-24 23:52:55	GSL10.csv
-0.912466	-89.641124	2012-11-25 00:52:55	GSL10.csv
-0.91394	-89.635597	2012-11-25 01:52:55	GSL10.csv
-0.909932	-89.635898	2012-11-25 02:52:55	GSL10.csv
-0.90551	-89.636771	2012-11-25 03:52:55	GSL10.csv
-0.902494	-89.639289	2012-11-25 04:52:55	GSL10.csv
-0.900209	-89.641134	2012-11-25 05:52:55	GSL10.csv
-0.899879	-89.64057	2012-11-25 06:52:55	GSL10.csv
-0.900581	-89.647955	2012-11-25 07:52:55	GSL10.csv
-0.907396	-89.660965	2012-11-25 08:52:55	GSL10.csv
-0.908861	-89.656798	2012-11-25 09:52:55	GSL10.csv
-0.908862	-89.658969	2012-11-25 10:52:55	GSL10.csv
-0.908353	-89.662716	2012-11-25 11:52:55	GSL10.csv
-0.909316	-89.665532	2012-11-25 12:52:55	GSL10.csv
-0.910429	-89.66765	2012-11-25 13:52:55	GSL10.csv
-0.911841	-89.671505	2012-11-25 14:52:55	GSL10.csv
-0.910993	-89.67521	2012-11-25 15:52:55	GSL10.csv
-0.910844	-89.677951	2012-11-25 16:52:55	GSL10.csv
-0.91	-89.679604	2012-11-25 17:52:55	GSL10.csv
-0.907503	-89.680946	2012-11-25 18:52:55	GSL10.csv
-0.90859	-89.6801	2012-11-25 19:52:55	GSL10.csv
-0.908504	-89.684459	2012-11-25 20:52:55	GSL10.csv
-0.9075	-89.687126	2012-11-25 21:52:55	GSL10.csv
-0.906875	-89.686523	2012-11-25 22:52:55	GSL10.csv
-0.904342	-89.686681	2012-11-25 23:52:55	GSL10.csv
-0.903796	-89.686125	2012-11-26 00:52:55	GSL10.csv
-0.904784	-89.68932	2012-11-26 01:52:55	GSL10.csv
-0.897547	-89.694969	2012-11-26 02:52:55	GSL10.csv
-0.891724	-89.700529	2012-11-26 03:52:55	GSL10.csv
-0.884483	-89.706129	2012-11-26 04:52:55	GSL10.csv
-0.88062	-89.710061	2012-11-26 05:52:55	GSL10.csv
-0.878776	-89.713842	2012-11-26 06:52:55	GSL10.csv
-0.885797	-89.703049	2012-11-26 07:52:55	GSL10.csv
-0.878304	-89.694753	2012-11-26 08:52:55	GSL10.csv
-0.874389	-89.689667	2012-11-26 09:52:55	GSL10.csv
-0.874283	-89.692487	2012-11-26 10:52:55	GSL10.csv
-0.876894	-89.692689	2012-11-26 11:52:55	GSL10.csv
-0.878584	-89.688274	2012-11-26 12:52:55	GSL10.csv
-0.880791	-89.689054	2012-11-26 13:52:55	GSL10.csv
-0.8847	-89.687594	2012-11-26 14:52:55	GSL10.csv
-0.886447	-89.677553	2012-11-26 15:52:55	GSL10.csv
-0.886816	-89.679687	2012-11-26 16:52:55	GSL10.csv
-0.886227	-89.679021	2012-11-26 17:52:55	GSL10.csv
-0.885732	-89.6827	2012-11-26 18:52:55	GSL10.csv
-0.885216	-89.681037	2012-11-26 19:52:55	GSL10.csv
-0.89153	-89.682685	2012-11-26 20:52:55	GSL10.csv
-0.894422	-89.679837	2012-11-26 21:52:55	GSL10.csv
-0.899565	-89.681447	2012-11-26 22:52:55	GSL10.csv
-0.902919	-89.68425	2012-11-26 23:52:55	GSL10.csv
-0.898567	-89.683363	2012-11-27 00:52:55	GSL10.csv
-0.910363	-89.676395	2012-11-27 01:52:55	GSL10.csv
-0.911744	-89.673268	2012-11-27 02:52:55	GSL10.csv
-0.913803	-89.664851	2012-11-27 03:52:55	GSL10.csv
-0.912043	-89.666463	2012-11-27 04:52:55	GSL10.csv
-0.915815	-89.671066	2012-11-27 05:52:55	GSL10.csv
-0.913905	-89.678251	2012-11-27 06:52:55	GSL10.csv
-0.913848	-89.687535	2012-11-27 07:52:55	GSL10.csv
-0.916826	-89.684229	2012-11-27 08:52:55	GSL10.csv
-0.918999	-89.689422	2012-11-27 09:52:55	GSL10.csv
-0.922627	-89.69889	2012-11-27 10:52:55	GSL10.csv
-0.922602	-89.703062	2012-11-27 11:52:55	GSL10.csv
-0.921952	-89.707243	2012-11-27 12:52:55	GSL10.csv
-0.920401	-89.712352	2012-11-27 13:52:55	GSL10.csv
-0.920218	-89.716513	2012-11-27 14:52:55	GSL10.csv
-0.919801	-89.720456	2012-11-27 15:52:55	GSL10.csv
-0.920831	-89.723785	2012-11-27 16:52:55	GSL10.csv
-0.923459	-89.727449	2012-11-27 17:52:55	GSL10.csv
-0.920808	-89.730331	2012-11-27 18:52:55	GSL10.csv
-0.918239	-89.732963	2012-11-27 19:52:55	GSL10.csv
-0.923722	-89.738112	2012-11-27 20:52:55	GSL10.csv
-0.922056	-89.746382	2012-11-27 21:52:55	GSL10.csv
-0.92726	-89.75303	2012-11-27 22:52:55	GSL10.csv
-0.930934	-89.757191	2012-11-27 23:52:55	GSL10.csv
-0.925924	-89.763238	2012-11-28 00:52:55	GSL10.csv
-0.919906	-89.793327	2012-11-28 01:52:55	GSL10.csv
-0.909086	-89.814887	2012-11-28 02:52:55	GSL10.csv
-0.900327	-89.824754	2012-11-28 03:52:55	GSL10.csv
-0.901404	-89.828352	2012-11-28 04:52:55	GSL10.csv
-0.903525	-89.832993	2012-11-28 05:52:55	GSL10.csv
-0.901101	-89.838145	2012-11-28 06:52:55	GSL10.csv
-0.904459	-89.832136	2012-11-28 07:52:55	GSL10.csv
-0.899436	-89.829548	2012-11-28 08:52:55	GSL10.csv
-0.90768	-89.810898	2012-11-28 09:52:55	GSL10.csv
-0.915097	-89.794522	2012-11-28 10:52:55	GSL10.csv
-0.919305	-89.781466	2012-11-28 11:52:55	GSL10.csv
-0.92111	-89.779043	2012-11-28 12:52:55	GSL10.csv
-0.921978	-89.776957	2012-11-28 13:52:55	GSL10.csv
-0.923807	-89.77497	2012-11-28 14:52:55	GSL10.csv
-0.925064	-89.774343	2012-11-28 15:52:55	GSL10.csv
-0.926943	-89.772314	2012-11-28 16:52:55	GSL10.csv
-0.926574	-89.771279	2012-11-28 17:52:55	GSL10.csv
-0.929561	-89.768157	2012-11-28 18:52:55	GSL10.csv
-0.928707	-89.765825	2012-11-28 19:52:55	GSL10.csv
-0.933679	-89.762055	2012-11-28 20:52:55	GSL10.csv
-0.93567	-89.759857	2012-11-28 21:52:55	GSL10.csv
-0.939235	-89.757021	2012-11-28 22:52:55	GSL10.csv
-0.938766	-89.757888	2012-11-28 23:52:55	GSL10.csv
-0.935821	-89.758066	2012-11-29 00:52:55	GSL10.csv
-0.929868	-89.75302	2012-11-29 01:52:55	GSL10.csv
-0.929709	-89.744472	2012-11-29 02:52:55	GSL10.csv
-0.934101	-89.738205	2012-11-29 03:52:55	GSL10.csv
-0.939236	-89.730827	2012-11-29 04:52:55	GSL10.csv
-0.939608	-89.723091	2012-11-29 05:52:55	GSL10.csv
-0.937925	-89.712493	2012-11-29 06:52:55	GSL10.csv
-0.927344	-89.702277	2012-11-29 07:52:55	GSL10.csv
-0.93106	-89.707151	2012-11-29 08:52:55	GSL10.csv
-0.931266	-89.702553	2012-11-29 09:52:55	GSL10.csv
-0.929778	-89.69915	2012-11-29 10:52:55	GSL10.csv
-0.927664	-89.694718	2012-11-29 11:52:55	GSL10.csv
-0.926934	-89.694421	2012-11-29 12:52:55	GSL10.csv
-0.926358	-89.694151	2012-11-29 13:52:55	GSL10.csv
-0.927597	-89.692449	2012-11-29 14:52:55	GSL10.csv
-0.926923	-89.692319	2012-11-29 15:52:55	GSL10.csv
-0.9267	-89.692739	2012-11-29 16:52:55	GSL10.csv
-0.925602	-89.692188	2012-11-29 17:52:55	GSL10.csv
-0.925178	-89.690038	2012-11-29 18:52:55	GSL10.csv
-0.926105	-89.69077	2012-11-29 19:52:55	GSL10.csv
-0.927989	-89.688153	2012-11-29 20:52:55	GSL10.csv
-0.928103	-89.688162	2012-11-29 21:52:55	GSL10.csv
-0.928108	-89.689773	2012-11-29 22:52:55	GSL10.csv
-0.92764	-89.688627	2012-11-29 23:52:55	GSL10.csv
-0.926464	-89.683563	2012-11-30 00:52:55	GSL10.csv
-0.926235	-89.68034	2012-11-30 01:52:55	GSL10.csv
-0.926901	-89.678294	2012-11-30 02:52:55	GSL10.csv
-0.924184	-89.672211	2012-11-30 03:52:55	GSL10.csv
-0.921487	-89.665307	2012-11-30 04:52:55	GSL10.csv
-0.920092	-89.659709	2012-11-30 05:52:55	GSL10.csv
-0.918794	-89.656942	2012-11-30 06:52:55	GSL10.csv
-0.921988	-89.653984	2012-11-30 07:52:55	GSL10.csv
-0.923185	-89.657668	2012-11-30 08:52:55	GSL10.csv
-0.928961	-89.663415	2012-11-30 09:52:55	GSL10.csv
-0.92856	-89.670767	2012-11-30 10:52:55	GSL10.csv
-0.926195	-89.671083	2012-11-30 11:52:55	GSL10.csv
-0.922219	-89.672126	2012-11-30 12:52:55	GSL10.csv
-0.922599	-89.672177	2012-11-30 13:52:55	GSL10.csv
-0.923134	-89.671652	2012-11-30 14:52:55	GSL10.csv
-0.923279	-89.671095	2012-11-30 15:52:55	GSL10.csv
-0.923821	-89.670819	2012-11-30 16:52:55	GSL10.csv
-0.924159	-89.671286	2012-11-30 17:52:55	GSL10.csv
-0.925064	-89.671161	2012-11-30 18:52:55	GSL10.csv
-0.924889	-89.670251	2012-11-30 19:52:55	GSL10.csv
-0.926483	-89.670041	2012-11-30 20:52:55	GSL10.csv
-0.925678	-89.671129	2012-11-30 21:52:55	GSL10.csv
-0.927013	-89.671219	2012-11-30 22:52:55	GSL10.csv
-0.92595	-89.66969	2012-11-30 23:52:55	GSL10.csv
-0.928339	-89.670502	2012-12-01 00:52:55	GSL10.csv
-0.923374	-89.672099	2012-12-01 01:52:55	GSL10.csv
-0.918119	-89.659259	2012-12-01 02:52:55	GSL10.csv
-0.91986	-89.661626	2012-12-01 03:52:55	GSL10.csv
-0.916786	-89.659016	2012-12-01 04:52:55	GSL10.csv
-0.917235	-89.654874	2012-12-01 05:52:55	GSL10.csv
-0.916064	-89.657698	2012-12-01 06:52:55	GSL10.csv
-0.914221	-89.660715	2012-12-01 07:52:55	GSL10.csv
-0.919622	-89.6614	2012-12-01 08:52:55	GSL10.csv
-0.921627	-89.67158	2012-12-01 09:52:55	GSL10.csv
-0.923254	-89.675457	2012-12-01 10:52:55	GSL10.csv
-0.923203	-89.678622	2012-12-01 11:52:55	GSL10.csv
-0.924735	-89.682207	2012-12-01 12:52:55	GSL10.csv
-0.926218	-89.68526	2012-12-01 13:52:55	GSL10.csv
-0.927416	-89.687735	2012-12-01 14:52:55	GSL10.csv
-0.927089	-89.692044	2012-12-01 15:52:55	GSL10.csv
-0.925913	-89.695997	2012-12-01 16:52:55	GSL10.csv
-0.925629	-89.698243	2012-12-01 17:52:55	GSL10.csv
-0.92674	-89.699952	2012-12-01 18:52:55	GSL10.csv
-0.926684	-89.703005	2012-12-01 19:52:55	GSL10.csv
-0.927524	-89.705572	2012-12-01 20:52:55	GSL10.csv
-0.929832	-89.708017	2012-12-01 21:52:55	GSL10.csv
-0.930589	-89.710956	2012-12-01 22:52:55	GSL10.csv
-0.932355	-89.713587	2012-12-01 23:52:55	GSL10.csv
-0.931246	-89.717273	2012-12-02 00:52:55	GSL10.csv
-0.932844	-89.720504	2012-12-02 01:52:55	GSL10.csv
-0.940244	-89.730009	2012-12-02 02:52:55	GSL10.csv
-0.943149	-89.763779	2012-12-02 03:52:55	GSL10.csv
-0.941793	-89.79469	2012-12-02 04:52:55	GSL10.csv
-0.939146	-89.815879	2012-12-02 05:52:55	GSL10.csv
-0.940849	-89.832394	2012-12-02 06:52:55	GSL10.csv
-0.938925	-89.845683	2012-12-02 07:52:55	GSL10.csv
-0.942155	-89.856532	2012-12-02 08:52:55	GSL10.csv
-0.933621	-89.857827	2012-12-02 09:52:55	GSL10.csv
-0.926311	-89.864465	2012-12-02 10:52:55	GSL10.csv
-0.925565	-89.864532	2012-12-02 11:52:55	GSL10.csv
-0.928824	-89.872572	2012-12-02 12:52:55	GSL10.csv
-0.927387	-89.874145	2012-12-02 13:52:55	GSL10.csv
-0.927058	-89.862672	2012-12-02 14:52:55	GSL10.csv
-0.925834	-89.851677	2012-12-02 15:52:55	GSL10.csv
-0.926088	-89.841347	2012-12-02 16:52:55	GSL10.csv
-0.926819	-89.832798	2012-12-02 17:52:55	GSL10.csv
-0.924902	-89.822143	2012-12-02 18:52:55	GSL10.csv
-0.924724	-89.811298	2012-12-02 19:52:55	GSL10.csv
-0.925398	-89.803851	2012-12-02 20:52:55	GSL10.csv
-0.9285	-89.795301	2012-12-02 21:52:55	GSL10.csv
-0.928762	-89.786537	2012-12-02 22:52:55	GSL10.csv
-0.925549	-89.782921	2012-12-02 23:52:55	GSL10.csv
-0.923017	-89.781738	2012-12-03 00:52:55	GSL10.csv
-0.927409	-89.773868	2012-12-03 01:52:55	GSL10.csv
-0.934074	-89.766911	2012-12-03 02:52:55	GSL10.csv
-0.945696	-89.757312	2012-12-03 03:52:55	GSL10.csv
-0.949231	-89.752786	2012-12-03 04:52:55	GSL10.csv
-0.952035	-89.751985	2012-12-03 05:52:55	GSL10.csv
-0.955077	-89.74951	2012-12-03 06:52:55	GSL10.csv
-0.955999	-89.743643	2012-12-03 07:52:55	GSL10.csv
-0.955871	-89.738381	2012-12-03 08:52:55	GSL10.csv
-0.963769	-89.726573	2012-12-03 09:52:55	GSL10.csv
-0.952554	-89.713346	2012-12-03 10:52:55	GSL10.csv
-0.947891	-89.707677	2012-12-03 11:52:55	GSL10.csv
-0.945523	-89.705974	2012-12-03 12:52:55	GSL10.csv
-0.9435	-89.70494	2012-12-03 13:52:55	GSL10.csv
-0.94129	-89.703832	2012-12-03 14:52:55	GSL10.csv
-0.938199	-89.703738	2012-12-03 15:52:55	GSL10.csv
-0.936674	-89.703139	2012-12-03 16:52:55	GSL10.csv
-0.934637	-89.701827	2012-12-03 17:52:55	GSL10.csv
-0.932229	-89.700524	2012-12-03 18:52:55	GSL10.csv
-0.929944	-89.699325	2012-12-03 19:52:55	GSL10.csv
-0.928071	-89.698307	2012-12-03 20:52:55	GSL10.csv
-0.926321	-89.697804	2012-12-03 21:52:55	GSL10.csv
-0.923205	-89.695944	2012-12-03 22:52:55	GSL10.csv
-0.921199	-89.695393	2012-12-03 23:52:55	GSL10.csv
-0.918359	-89.694764	2012-12-04 00:52:55	GSL10.csv
-0.915809	-89.69476	2012-12-04 01:52:55	GSL10.csv
-0.919344	-89.693952	2012-12-04 02:52:55	GSL10.csv
-0.914761	-89.691443	2012-12-04 03:52:55	GSL10.csv
-0.914756	-89.690278	2012-12-04 04:52:55	GSL10.csv
-0.914235	-89.689983	2012-12-04 05:52:55	GSL10.csv
-0.911346	-89.689296	2012-12-04 06:52:55	GSL10.csv
-0.910686	-89.689942	2012-12-04 07:52:55	GSL10.csv
-0.9093	-89.690353	2012-12-04 08:52:55	GSL10.csv
-0.908377	-89.689013	2012-12-04 09:52:55	GSL10.csv
-0.908607	-89.689005	2012-12-04 10:52:55	GSL10.csv
-0.908731	-89.689262	2012-12-04 11:52:55	GSL10.csv
-0.908625	-89.688953	2012-12-04 12:52:55	GSL10.csv
-0.908927	-89.688829	2012-12-04 13:52:55	GSL10.csv
-0.909107	-89.688513	2012-12-04 14:52:55	GSL10.csv
-0.90912	-89.688337	2012-12-04 15:52:55	GSL10.csv
-0.909305	-89.688352	2012-12-04 16:52:55	GSL10.csv
-0.908613	-89.687521	2012-12-04 17:52:55	GSL10.csv
-0.908836	-89.687506	2012-12-04 18:52:55	GSL10.csv
-0.909211	-89.688045	2012-12-04 19:52:55	GSL10.csv
-0.909203	-89.687534	2012-12-04 20:52:55	GSL10.csv
-0.909364	-89.687376	2012-12-04 21:52:55	GSL10.csv
-0.908835	-89.688016	2012-12-04 22:52:55	GSL10.csv
-0.909496	-89.688096	2012-12-04 23:52:55	GSL10.csv
-0.909824	-89.68825	2012-12-05 00:52:55	GSL10.csv
-0.91125	-89.686968	2012-12-05 01:52:55	GSL10.csv
-0.913796	-89.687771	2012-12-05 02:52:55	GSL10.csv
-0.913019	-89.687749	2012-12-05 03:52:55	GSL10.csv
-0.912897	-89.691511	2012-12-05 04:52:55	GSL10.csv
-0.912611	-89.69309	2012-12-05 05:52:55	GSL10.csv
-0.911421	-89.693164	2012-12-05 06:52:55	GSL10.csv
-0.912224	-89.69312	2012-12-05 07:52:55	GSL10.csv
-0.91326	-89.695798	2012-12-05 08:52:55	GSL10.csv
-0.911936	-89.698659	2012-12-05 09:52:55	GSL10.csv
-0.911808	-89.699593	2012-12-05 10:52:55	GSL10.csv
-0.913054	-89.700691	2012-12-05 11:52:55	GSL10.csv
-0.913293	-89.702109	2012-12-05 12:52:55	GSL10.csv
-0.913487	-89.701657	2012-12-05 13:52:55	GSL10.csv
-0.913052	-89.701828	2012-12-05 14:52:55	GSL10.csv
-0.913241	-89.703015	2012-12-05 15:52:55	GSL10.csv
-0.914149	-89.703919	2012-12-05 16:52:55	GSL10.csv
-0.913553	-89.70455	2012-12-05 17:52:55	GSL10.csv
-0.914106	-89.706754	2012-12-05 18:52:55	GSL10.csv
-0.914016	-89.707432	2012-12-05 19:52:55	GSL10.csv
-0.914223	-89.709006	2012-12-05 20:52:55	GSL10.csv
-0.914878	-89.708409	2012-12-05 21:52:55	GSL10.csv
-0.9152	-89.708683	2012-12-05 22:52:55	GSL10.csv
-0.916884	-89.70939	2012-12-05 23:52:55	GSL10.csv
-0.916742	-89.711082	2012-12-06 00:52:55	GSL10.csv
-0.916793	-89.716175	2012-12-06 01:52:55	GSL10.csv
-0.918147	-89.712331	2012-12-06 02:52:55	GSL10.csv
-0.919346	-89.708568	2012-12-06 03:52:55	GSL10.csv
-0.919672	-89.703971	2012-12-06 04:52:55	GSL10.csv
-0.920032	-89.701563	2012-12-06 05:52:55	GSL10.csv
-0.919905	-89.697563	2012-12-06 06:52:55	GSL10.csv
-0.923419	-89.699176	2012-12-06 07:52:55	GSL10.csv
-0.92056	-89.704844	2012-12-06 08:52:55	GSL10.csv
-0.92072	-89.703866	2012-12-06 09:52:55	GSL10.csv
-0.927142	-89.709147	2012-12-06 10:52:55	GSL10.csv
-0.927325	-89.709735	2012-12-06 11:52:55	GSL10.csv
-0.927934	-89.709846	2012-12-06 12:52:55	GSL10.csv
-0.929583	-89.710402	2012-12-06 13:52:55	GSL10.csv
-0.933312	-89.711714	2012-12-06 14:52:55	GSL10.csv
-0.933114	-89.712056	2012-12-06 15:52:55	GSL10.csv
-0.932869	-89.714013	2012-12-06 16:52:55	GSL10.csv
-0.933742	-89.714235	2012-12-06 17:52:55	GSL10.csv
-0.935663	-89.713879	2012-12-06 18:52:55	GSL10.csv
-0.937554	-89.712962	2012-12-06 19:52:55	GSL10.csv
-0.937182	-89.714568	2012-12-06 20:52:55	GSL10.csv
-0.936612	-89.717061	2012-12-06 21:52:55	GSL10.csv
-0.938033	-89.719636	2012-12-06 22:52:55	GSL10.csv
-0.935812	-89.720478	2012-12-06 23:52:55	GSL10.csv
-0.939661	-89.71928	2012-12-07 00:52:55	GSL10.csv
-0.93994	-89.724367	2012-12-07 01:52:55	GSL10.csv
-0.94384	-89.727512	2012-12-07 02:52:55	GSL10.csv
-0.940744	-89.730076	2012-12-07 03:52:55	GSL10.csv
-0.942346	-89.730908	2012-12-07 04:52:55	GSL10.csv
-0.94347	-89.73111	2012-12-07 05:52:55	GSL10.csv
-0.947089	-89.728585	2012-12-07 06:52:55	GSL10.csv
-0.940591	-89.730669	2012-12-07 07:52:55	GSL10.csv
-0.937746	-89.719927	2012-12-07 08:52:55	GSL10.csv
-0.929168	-89.715938	2012-12-07 09:52:55	GSL10.csv
-0.922265	-89.708209	2012-12-07 10:52:55	GSL10.csv
-0.92406	-89.703061	2012-12-07 11:52:55	GSL10.csv
-0.901834	-89.614479	2012-11-21 18:03:01	GSL2.csv
-0.90174	-89.614548	2012-11-21 18:17:59	GSL2.csv
-0.901874	-89.61454	2012-11-21 19:03:04	GSL2.csv
-0.901522	-89.614784	2012-11-21 19:18:02	GSL2.csv
-0.901362	-89.614792	2012-11-21 19:33:01	GSL2.csv
-0.90186	-89.614105	2012-11-21 19:47:59	GSL2.csv
-0.901623	-89.614998	2012-11-21 20:02:58	GSL2.csv
-0.901362	-89.614815	2012-11-21 20:48:02	GSL2.csv
-0.901732	-89.6148	2012-11-21 21:03:01	GSL2.csv
-0.901884	-89.614594	2012-11-21 21:47:57	GSL2.csv
-0.901823	-89.61451	2012-11-21 22:03:04	GSL2.csv
-0.899293	-89.61557	2012-11-21 22:18:02	GSL2.csv
-0.846688	-89.594086	2012-11-22 02:24:08	GSL2.csv
-0.859691	-89.591553	2012-11-22 07:34:27	GSL2.csv
-0.860851	-89.5905	2012-11-22 10:40:47	GSL2.csv
-0.886714	-89.606178	2012-11-22 13:39:56	GSL2.csv
-0.886605	-89.606232	2012-11-22 14:25:00	GSL2.csv
-0.886094	-89.606293	2012-11-22 16:39:56	GSL2.csv
-0.886111	-89.606644	2012-11-22 18:40:01	GSL2.csv
-0.901929	-89.6147	2012-11-22 19:56:03	GSL2.csv
-0.902011	-89.614586	2012-11-22 21:41:02	GSL2.csv
-0.901506	-89.614754	2012-11-22 22:25:58	GSL2.csv
-0.901686	-89.614784	2012-11-22 22:56:03	GSL2.csv
-0.901808	-89.614693	2012-11-22 23:55:58	GSL2.csv
-0.859961	-89.593788	2012-11-23 03:56:52	GSL2.csv
-0.860468	-89.594543	2012-11-23 05:37:58	GSL2.csv
-0.86267	-89.588577	2012-11-23 11:21:59	GSL2.csv
-0.871976	-89.599396	2012-11-23 12:07:03	GSL2.csv
-0.901761	-89.614731	2012-11-23 13:22:56	GSL2.csv
-0.901909	-89.614685	2012-11-23 13:53:02	GSL2.csv
-0.901946	-89.614769	2012-11-23 14:22:59	GSL2.csv
-0.902043	-89.614647	2012-11-23 14:52:56	GSL2.csv
-0.901691	-89.614517	2012-11-23 15:23:02	GSL2.csv
-0.90182	-89.615044	2012-11-23 16:53:02	GSL2.csv
-0.901996	-89.614876	2012-11-23 17:22:59	GSL2.csv
-0.902385	-89.615273	2012-11-23 17:37:58	GSL2.csv
-0.901671	-89.615204	2012-11-23 18:52:59	GSL2.csv
-0.901724	-89.61499	2012-11-23 21:08:03	GSL2.csv
-0.90195	-89.614975	2012-11-23 21:38:00	GSL2.csv
-0.902068	-89.615044	2012-11-23 23:08:00	GSL2.csv
-0.902328	-89.614838	2012-11-23 23:37:58	GSL2.csv
-0.860132	-89.586411	2012-11-24 02:43:26	GSL2.csv
-0.859392	-89.601509	2012-11-24 05:16:48	GSL2.csv
-0.862218	-89.596718	2012-11-24 11:26:52	GSL2.csv
-0.883675	-89.605621	2012-11-24 12:11:05	GSL2.csv
-0.901677	-89.615074	2012-11-24 18:55:00	GSL2.csv
-0.902503	-89.614693	2012-11-24 19:09:59	GSL2.csv
-0.90289	-89.61515	2012-11-24 19:55:03	GSL2.csv
-0.901624	-89.614662	2012-11-24 20:25:00	GSL2.csv
-0.901652	-89.614731	2012-11-24 21:55:00	GSL2.csv
-0.901667	-89.614708	2012-11-24 23:10:01	GSL2.csv
-0.901695	-89.614998	2012-11-24 23:25:00	GSL2.csv
-0.901833	-89.614815	2012-11-24 23:39:59	GSL2.csv
-0.858864	-89.594467	2012-11-25 06:07:03	GSL2.csv
-0.861439	-89.593559	2012-11-25 08:37:06	GSL2.csv
-0.86479	-89.594727	2012-11-25 12:06:11	GSL2.csv
-0.887643	-89.61097	2012-11-25 19:35:45	GSL2.csv
-0.901539	-89.614594	2012-11-25 21:22:01	GSL2.csv
-0.901859	-89.614937	2012-11-25 21:51:59	GSL2.csv
-0.902616	-89.6119	2012-11-25 22:21:56	GSL2.csv
-0.899975	-89.612984	2012-11-25 23:07:00	GSL2.csv
-0.9008	-89.613632	2012-11-26 13:24:57	GSL2.csv
-0.901783	-89.614815	2012-11-26 14:37:58	GSL2.csv
-0.901784	-89.614761	2012-11-26 16:46:59	GSL2.csv
-0.901854	-89.614792	2012-11-26 17:16:56	GSL2.csv
-0.901841	-89.614983	2012-11-26 17:47:02	GSL2.csv
-0.902043	-89.615158	2012-11-26 18:02:00	GSL2.csv
-0.902068	-89.614777	2012-11-26 18:16:59	GSL2.csv
-0.901811	-89.614967	2012-11-26 18:46:56	GSL2.csv
-0.901891	-89.614784	2012-11-26 19:46:59	GSL2.csv
-0.90168	-89.614952	2012-11-26 20:01:58	GSL2.csv
-0.901599	-89.614906	2012-11-26 20:32:03	GSL2.csv
-0.90192	-89.615288	2012-11-26 20:47:02	GSL2.csv
-0.901964	-89.614708	2012-11-26 21:02:00	GSL2.csv
-0.902725	-89.616417	2012-11-26 21:16:59	GSL2.csv
-0.900375	-89.61512	2012-11-26 21:46:56	GSL2.csv
-0.901693	-89.614746	2012-11-26 22:17:02	GSL2.csv
-0.9017	-89.614731	2012-11-27 01:02:03	GSL2.csv
-0.901996	-89.614639	2012-11-27 04:17:02	GSL2.csv
-0.902159	-89.614441	2012-11-27 04:46:59	GSL2.csv
-0.902106	-89.614677	2012-11-27 06:02:00	GSL2.csv
-0.902241	-89.614662	2012-11-27 06:46:56	GSL2.csv
-0.902142	-89.614784	2012-11-27 07:32:00	GSL2.csv
-0.901971	-89.614761	2012-11-27 08:32:03	GSL2.csv
-0.902081	-89.614861	2012-11-27 09:31:58	GSL2.csv
-0.90206	-89.615013	2012-11-27 09:46:56	GSL2.csv
-0.90196	-89.6148	2012-11-27 10:17:02	GSL2.csv
-0.901999	-89.614792	2012-11-27 13:02:03	GSL2.csv
-0.901898	-89.614761	2012-11-27 13:17:02	GSL2.csv
-0.901914	-89.614853	2012-11-27 14:01:58	GSL2.csv
-0.902067	-89.614586	2012-11-27 14:16:56	GSL2.csv
-0.901723	-89.614548	2012-11-27 14:32:03	GSL2.csv
-0.90191	-89.614716	2012-11-27 14:47:02	GSL2.csv
-0.901937	-89.614449	2012-11-27 15:02:00	GSL2.csv
-0.901609	-89.614586	2012-11-27 15:30:57	GSL2.csv
-0.901775	-89.61483	2012-11-27 16:45:59	GSL2.csv
-0.901754	-89.614616	2012-11-27 17:46:01	GSL2.csv
-0.901489	-89.615074	2012-11-27 18:01:00	GSL2.csv
-0.901554	-89.614609	2012-11-27 19:01:03	GSL2.csv
-0.901612	-89.614632	2012-11-27 20:00:57	GSL2.csv
-0.901808	-89.615051	2012-11-27 20:15:56	GSL2.csv
-0.901897	-89.614929	2012-11-27 21:01:00	GSL2.csv
-0.902008	-89.614944	2012-11-27 21:15:59	GSL2.csv
-0.901651	-89.615189	2012-11-27 21:30:57	GSL2.csv
-0.901748	-89.615028	2012-11-27 21:45:56	GSL2.csv
-0.901923	-89.614922	2012-11-27 22:16:01	GSL2.csv
-0.902018	-89.614777	2012-11-27 23:31:03	GSL2.csv
-0.834042	-89.594284	2012-11-28 03:10:22	GSL2.csv
-0.848016	-89.611092	2012-11-28 09:10:04	GSL2.csv
-0.850105	-89.602859	2012-11-28 10:13:00	GSL2.csv
-0.86146	-89.613991	2012-11-28 12:20:00	GSL2.csv
-0.901263	-89.614502	2012-11-28 16:36:02	GSL2.csv
-0.901832	-89.614754	2012-11-28 16:51:01	GSL2.csv
-0.901064	-89.615387	2012-11-28 17:06:00	GSL2.csv
-0.900691	-89.615097	2012-11-28 17:35:57	GSL2.csv
-0.901837	-89.614838	2012-11-28 18:06:02	GSL2.csv
-0.896287	-89.608223	2012-11-28 18:21:01	GSL2.csv
-0.896513	-89.612137	2012-11-28 18:36:00	GSL2.csv
-0.898221	-89.610039	2012-11-28 18:50:58	GSL2.csv
-0.901547	-89.614365	2012-11-28 19:21:04	GSL2.csv
-0.901812	-89.61483	2012-11-28 19:36:02	GSL2.csv
-0.901441	-89.615303	2012-11-28 19:51:01	GSL2.csv
-0.902626	-89.61573	2012-11-28 20:06:00	GSL2.csv
-0.902617	-89.615456	2012-11-28 21:06:02	GSL2.csv
-0.902361	-89.615089	2012-11-28 21:36:00	GSL2.csv
-0.900549	-89.613403	2012-11-28 21:50:58	GSL2.csv
-0.899608	-89.618332	2012-11-28 22:36:02	GSL2.csv
-0.901708	-89.614975	2012-11-28 22:51:01	GSL2.csv
-0.901863	-89.614769	2012-11-29 00:36:00	GSL2.csv
-0.850798	-89.589081	2012-11-29 07:39:04	GSL2.csv
-0.853327	-89.60318	2012-11-29 10:44:06	GSL2.csv
-0.898852	-89.616539	2012-11-29 17:43:43	GSL2.csv
-0.901793	-89.614655	2012-11-29 17:58:59	GSL2.csv
-0.901544	-89.615341	2012-11-29 20:28:01	GSL2.csv
-0.879108	-89.625137	2012-11-29 21:12:14	GSL2.csv
-0.856816	-89.595169	2012-11-29 22:56:12	GSL2.csv
-0.855956	-89.601921	2012-11-30 05:58:50	GSL2.csv
-0.870043	-89.603897	2012-11-30 07:14:00	GSL2.csv
-0.88704	-89.60611	2012-11-30 20:15:56	GSL2.csv
-0.901518	-89.615005	2012-11-30 23:00:57	GSL2.csv
-0.901715	-89.615234	2012-11-30 23:15:56	GSL2.csv
-0.901824	-89.615227	2012-11-30 23:46:01	GSL2.csv
-0.901737	-89.615173	2012-12-01 00:15:59	GSL2.csv
-0.901841	-89.61515	2012-12-01 00:30:57	GSL2.csv
-0.900939	-89.611809	2012-12-01 01:01:03	GSL2.csv
-0.902746	-89.61232	2012-12-01 01:16:01	GSL2.csv
-0.905371	-89.615166	2012-12-01 02:15:56	GSL2.csv
-0.90198	-89.61544	2012-12-01 02:46:01	GSL2.csv
-0.902246	-89.614777	2012-12-01 03:01:00	GSL2.csv
-0.90222	-89.614319	2012-12-01 03:15:59	GSL2.csv
-0.901762	-89.615555	2012-12-01 03:30:57	GSL2.csv
-0.901292	-89.614761	2012-12-01 03:45:56	GSL2.csv
-0.901945	-89.615044	2012-12-01 06:15:59	GSL2.csv
-0.901954	-89.615028	2012-12-01 06:30:57	GSL2.csv
-0.901982	-89.615135	2012-12-01 10:45:59	GSL2.csv
-0.901634	-89.61512	2012-12-01 11:00:57	GSL2.csv
-0.901839	-89.615021	2012-12-01 11:15:56	GSL2.csv
-0.90166	-89.614983	2012-12-01 14:00:57	GSL2.csv
-0.901583	-89.614944	2012-12-01 14:15:56	GSL2.csv
-0.901537	-89.615036	2012-12-01 14:31:03	GSL2.csv
-0.901614	-89.61515	2012-12-01 14:46:01	GSL2.csv
-0.901693	-89.615059	2012-12-01 15:01:00	GSL2.csv
-0.901554	-89.615135	2012-12-01 15:15:59	GSL2.csv
-0.901598	-89.615166	2012-12-01 15:30:57	GSL2.csv
-0.912637	-89.6455	2012-12-01 17:33:30	GSL2.csv
-0.906886	-89.646851	2012-12-01 20:55:06	GSL2.csv
-0.914236	-89.64814	2012-12-01 22:15:10	GSL2.csv
-0.862265	-89.588249	2012-12-02 06:22:10	GSL2.csv
-0.856686	-89.58902	2012-12-02 06:54:00	GSL2.csv
-0.861162	-89.590637	2012-12-02 09:39:18	GSL2.csv
-0.862014	-89.60376	2012-12-02 11:47:02	GSL2.csv
-0.851305	-89.604347	2012-12-03 02:44:35	GSL2.csv
-0.853294	-89.605255	2012-12-03 04:18:02	GSL2.csv
-0.86131	-89.596085	2012-12-03 08:07:09	GSL2.csv
-0.862858	-89.59951	2012-12-03 09:41:02	GSL2.csv
-0.887276	-89.606613	2012-12-03 11:15:04	GSL2.csv
-0.887247	-89.606461	2012-12-03 11:45:01	GSL2.csv
-0.887312	-89.606346	2012-12-03 13:44:58	GSL2.csv
-0.889666	-89.614693	2012-12-03 14:44:00	GSL2.csv
-0.901967	-89.614609	2012-12-03 15:58:01	GSL2.csv
-0.902471	-89.614243	2012-12-03 18:12:57	GSL2.csv
-0.89409	-89.614899	2012-12-03 18:43:03	GSL2.csv
-0.86548	-89.61937	2012-12-03 19:12:17	GSL2.csv
-0.845224	-89.610802	2012-12-03 19:57:04	GSL2.csv
-0.854273	-89.604492	2012-12-04 01:53:28	GSL2.csv
-0.858074	-89.602333	2012-12-04 04:24:57	GSL2.csv
-0.901794	-89.61512	2012-12-04 07:26:58	GSL2.csv
-0.901766	-89.614746	2012-12-04 07:41:57	GSL2.csv
-0.901589	-89.615265	2012-12-04 07:57:04	GSL2.csv
-0.901771	-89.615379	2012-12-04 08:12:02	GSL2.csv
-0.901582	-89.614853	2012-12-04 08:27:01	GSL2.csv
-0.901658	-89.614861	2012-12-04 12:11:57	GSL2.csv
-0.901873	-89.614952	2012-12-04 13:41:57	GSL2.csv
-0.902015	-89.622078	2012-12-05 08:06:00	GSL2.csv
-0.922642	-89.61937	2012-12-05 09:06:02	GSL2.csv
-0.922503	-89.619194	2012-12-05 10:51:01	GSL2.csv
-0.922697	-89.618729	2012-12-05 12:34:59	GSL2.csv
-0.92308	-89.618217	2012-12-05 12:49:58	GSL2.csv
-0.922484	-89.618469	2012-12-05 13:20:03	GSL2.csv
-0.943438	-89.658424	2012-12-05 15:04:01	GSL2.csv
-0.878751	-89.656944	2012-12-05 19:03:04	GSL2.csv
-0.854747	-89.615997	2012-12-05 21:02:09	GSL2.csv
-0.901988	-89.614944	2012-12-06 05:20:58	GSL2.csv
-0.901495	-89.615311	2012-12-06 05:51:04	GSL2.csv
-0.901299	-89.614708	2012-12-06 06:36:00	GSL2.csv
-0.902804	-89.614326	2012-12-06 07:05:57	GSL2.csv
-0.901671	-89.615158	2012-12-06 07:21:04	GSL2.csv
-0.901993	-89.615768	2012-12-06 07:36:02	GSL2.csv
-0.887433	-89.606415	2012-12-06 08:34:56	GSL2.csv
-0.887253	-89.606514	2012-12-06 11:50:03	GSL2.csv
-0.887345	-89.608086	2012-12-06 14:50:03	GSL2.csv
-0.855761	-89.626617	2012-12-06 18:04:01	GSL2.csv
-0.855736	-89.626312	2012-12-06 18:19:00	GSL2.csv
-0.855988	-89.626503	2012-12-06 19:19:03	GSL2.csv
-0.85598	-89.626511	2012-12-06 19:49:00	GSL2.csv
-0.855759	-89.626541	2012-12-06 22:49:00	GSL2.csv
-0.855831	-89.626755	2012-12-06 23:03:59	GSL2.csv
-0.855781	-89.62677	2012-12-07 00:04:10	GSL2.csv
-0.859625	-89.586784	2012-12-07 03:07:03	GSL2.csv
-0.87869	-89.623695	2012-12-07 09:17:59	GSL2.csv
-0.881258	-89.63591	2012-12-07 09:49:23	GSL2.csv
-0.884026	-89.635887	2012-12-07 10:19:03	GSL2.csv
-0.913691	-89.658699	2012-12-07 14:27:27	GSL2.csv
-0.920256	-89.63839	2012-12-07 15:28:13	GSL2.csv
-0.922757	-89.619484	2012-12-07 16:11:08	GSL2.csv
-0.922553	-89.619431	2012-12-07 16:25:58	GSL2.csv
-0.922728	-89.618698	2012-12-07 16:40:56	GSL2.csv
-0.922801	-89.618805	2012-12-07 19:09:59	GSL2.csv
-0.922331	-89.619629	2012-12-07 19:24:57	GSL2.csv
-0.922343	-89.619347	2012-12-07 19:55:03	GSL2.csv
-0.922538	-89.619354	2012-12-07 20:10:01	GSL2.csv
-0.922811	-89.619049	2012-12-07 20:25:00	GSL2.csv
-0.922935	-89.619133	2012-12-07 22:55:03	GSL2.csv
-0.922933	-89.618797	2012-12-08 10:16:01	GSL2.csv
-0.922716	-89.618591	2012-12-08 10:45:59	GSL2.csv
-0.92279	-89.618851	2012-12-08 11:15:56	GSL2.csv
-0.922688	-89.618797	2012-12-08 12:15:59	GSL2.csv
-0.92264	-89.619049	2012-12-08 13:45:59	GSL2.csv
-0.922539	-89.618958	2012-12-08 14:00:57	GSL2.csv
-0.922441	-89.619095	2012-12-08 14:15:56	GSL2.csv
-0.901737	-89.614914	2012-12-08 15:27:56	GSL2.csv
-0.901567	-89.614197	20/11/2012 19:03:56	GSL3.csv
-0.901252	-89.620758	20/11/2012 19:50:00	GSL3.csv
-0.90127	-89.620972	20/11/2012 20:19:58	GSL3.csv
-0.901059	-89.621513	20/11/2012 20:34:56	GSL3.csv
-0.901078	-89.621498	20/11/2012 20:50:03	GSL3.csv
-0.901311	-89.621384	20/11/2012 21:05:02	GSL3.csv
-0.901055	-89.621254	20/11/2012 21:20:00	GSL3.csv
-0.901163	-89.621452	20/11/2012 21:34:59	GSL3.csv
-0.901183	-89.621307	20/11/2012 21:49:58	GSL3.csv
-0.901088	-89.621384	20/11/2012 22:04:56	GSL3.csv
-0.901027	-89.621323	20/11/2012 22:20:03	GSL3.csv
-0.901002	-89.62149	20/11/2012 22:35:02	GSL3.csv
-0.90093	-89.621498	20/11/2012 22:50:00	GSL3.csv
-0.898861	-89.618362	20/11/2012 23:04:59	GSL3.csv
-0.899149	-89.620949	20/11/2012 23:50:03	GSL3.csv
-0.902201	-89.61454	21/11/2012 00:05:02	GSL3.csv
-0.902082	-89.613426	21/11/2012 03:49:58	GSL3.csv
-0.902394	-89.613884	21/11/2012 04:04:56	GSL3.csv
-0.901905	-89.614311	21/11/2012 05:50:03	GSL3.csv
-0.902103	-89.614639	21/11/2012 06:49:58	GSL3.csv
-0.902127	-89.614616	21/11/2012 07:04:56	GSL3.csv
-0.902051	-89.614586	21/11/2012 07:20:03	GSL3.csv
-0.902427	-89.61451	21/11/2012 07:35:02	GSL3.csv
-0.902276	-89.614929	21/11/2012 08:19:58	GSL3.csv
-0.902387	-89.614815	21/11/2012 09:34:59	GSL3.csv
-0.902086	-89.61451	21/11/2012 09:49:58	GSL3.csv
-0.902278	-89.614197	21/11/2012 10:20:03	GSL3.csv
-0.901816	-89.61451	21/11/2012 10:35:02	GSL3.csv
-0.901978	-89.614555	21/11/2012 10:50:00	GSL3.csv
-0.902071	-89.614662	21/11/2012 11:19:58	GSL3.csv
-0.905006	-89.62838	21/11/2012 13:20:03	GSL3.csv
-0.914136	-89.627388	21/11/2012 14:04:59	GSL3.csv
-0.914195	-89.627258	21/11/2012 14:19:58	GSL3.csv
-0.914063	-89.627274	21/11/2012 14:34:56	GSL3.csv
-0.914007	-89.627357	21/11/2012 14:50:03	GSL3.csv
-0.914106	-89.627327	21/11/2012 15:05:02	GSL3.csv
-0.914074	-89.627441	21/11/2012 15:20:00	GSL3.csv
-0.914002	-89.627274	21/11/2012 15:34:59	GSL3.csv
-0.913967	-89.627228	21/11/2012 16:04:56	GSL3.csv
-0.914195	-89.627312	21/11/2012 16:20:03	GSL3.csv
-0.913986	-89.627396	21/11/2012 17:04:59	GSL3.csv
-0.914064	-89.627449	21/11/2012 17:34:56	GSL3.csv
-0.914094	-89.627472	21/11/2012 18:05:02	GSL3.csv
-0.914115	-89.627449	21/11/2012 18:20:00	GSL3.csv
-0.91419	-89.627426	21/11/2012 19:04:56	GSL3.csv
-0.913869	-89.627281	21/11/2012 19:35:02	GSL3.csv
-0.91392	-89.627808	21/11/2012 19:50:00	GSL3.csv
-0.914148	-89.627487	21/11/2012 20:04:59	GSL3.csv
-0.914294	-89.627502	21/11/2012 20:19:58	GSL3.csv
-0.914261	-89.627533	21/11/2012 20:34:56	GSL3.csv
-0.913984	-89.62748	21/11/2012 21:05:02	GSL3.csv
-0.914018	-89.627441	21/11/2012 21:34:59	GSL3.csv
-0.913551	-89.627563	21/11/2012 21:49:58	GSL3.csv
-0.914315	-89.62767	21/11/2012 22:04:56	GSL3.csv
-0.914236	-89.627792	21/11/2012 22:20:03	GSL3.csv
-0.913747	-89.631218	21/11/2012 22:50:00	GSL3.csv
-0.91622	-89.674271	22/11/2012 00:14:58	GSL3.csv
-0.913246	-89.693321	22/11/2012 00:44:03	GSL3.csv
-0.905883	-89.822548	22/11/2012 04:43:58	GSL3.csv
-0.89959	-89.844307	22/11/2012 05:15:56	GSL3.csv
-0.888706	-89.869331	22/11/2012 06:17:59	GSL3.csv
-0.888074	-89.878113	22/11/2012 06:52:59	GSL3.csv
-0.8971	-89.936867	22/11/2012 08:50:03	GSL3.csv
-0.868908	-89.91301	22/11/2012 09:48:57	GSL3.csv
-0.815239	-89.864204	22/11/2012 16:36:02	GSL3.csv
-0.730826	-89.926956	22/11/2012 20:20:58	GSL3.csv
-0.685225	-89.941071	22/11/2012 21:56:00	GSL3.csv
-0.77038	-89.961494	23/11/2012 01:49:00	GSL3.csv
-0.828993	-89.669243	23/11/2012 14:40:59	GSL3.csv
-0.931492	-89.624352	23/11/2012 17:18:57	GSL3.csv
-0.901806	-89.615166	23/11/2012 17:49:03	GSL3.csv
-0.902214	-89.614784	23/11/2012 18:04:01	GSL3.csv
-0.901914	-89.614616	23/11/2012 18:19:00	GSL3.csv
-0.902098	-89.614517	23/11/2012 19:34:01	GSL3.csv
-0.902182	-89.614601	23/11/2012 19:49:00	GSL3.csv
-0.902225	-89.614563	23/11/2012 20:03:59	GSL3.csv
-0.902194	-89.614502	23/11/2012 20:18:57	GSL3.csv
-0.901773	-89.614616	23/11/2012 20:33:56	GSL3.csv
-0.901901	-89.614189	23/11/2012 20:49:03	GSL3.csv
-0.901917	-89.614197	23/11/2012 21:33:59	GSL3.csv
-0.901986	-89.614456	23/11/2012 22:34:01	GSL3.csv
-0.901904	-89.614471	23/11/2012 22:49:00	GSL3.csv
-0.901882	-89.614494	23/11/2012 23:49:03	GSL3.csv
-0.902212	-89.614738	24/11/2012 00:48:57	GSL3.csv
-0.902169	-89.614334	24/11/2012 01:03:56	GSL3.csv
-0.902058	-89.614449	24/11/2012 01:19:03	GSL3.csv
-0.901753	-89.614075	24/11/2012 02:03:59	GSL3.csv
-0.901978	-89.614792	24/11/2012 02:49:03	GSL3.csv
-0.902092	-89.614395	24/11/2012 03:04:01	GSL3.csv
-0.90203	-89.614372	24/11/2012 03:19:00	GSL3.csv
-0.902132	-89.614487	24/11/2012 04:03:56	GSL3.csv
-0.901958	-89.614647	24/11/2012 04:19:03	GSL3.csv
-0.902093	-89.614792	24/11/2012 04:34:01	GSL3.csv
-0.902038	-89.614372	24/11/2012 04:49:00	GSL3.csv
-0.902225	-89.614304	24/11/2012 05:49:03	GSL3.csv
-0.902175	-89.614479	24/11/2012 06:33:59	GSL3.csv
-0.902357	-89.614273	24/11/2012 08:18:57	GSL3.csv
-0.90222	-89.614265	24/11/2012 08:33:56	GSL3.csv
-0.902136	-89.614464	24/11/2012 08:49:03	GSL3.csv
-0.902326	-89.614334	24/11/2012 09:33:59	GSL3.csv
-0.902332	-89.614418	24/11/2012 10:19:03	GSL3.csv
-0.90215	-89.614197	24/11/2012 10:49:00	GSL3.csv
-0.901548	-89.614395	24/11/2012 11:18:57	GSL3.csv
-0.902084	-89.614647	24/11/2012 12:19:00	GSL3.csv
-0.901978	-89.614235	24/11/2012 12:33:59	GSL3.csv
-0.902205	-89.614456	24/11/2012 12:48:57	GSL3.csv
-0.902143	-89.61454	24/11/2012 13:19:03	GSL3.csv
-0.902107	-89.614304	24/11/2012 14:03:59	GSL3.csv
-0.902063	-89.614304	24/11/2012 14:33:56	GSL3.csv
-0.902124	-89.614449	24/11/2012 14:49:03	GSL3.csv
-0.902224	-89.614258	24/11/2012 15:04:01	GSL3.csv
-0.930704	-89.679382	24/11/2012 17:26:00	GSL3.csv
-0.896302	-89.925911	25/11/2012 00:04:01	GSL3.csv
-0.829727	-90.148392	25/11/2012 06:08:03	GSL3.csv
-0.823894	-90.165535	25/11/2012 06:38:00	GSL3.csv
-0.798097	-90.202347	25/11/2012 09:12:57	GSL3.csv
-0.820249	-90.252144	25/11/2012 11:50:03	GSL3.csv
-0.813085	-90.2742	25/11/2012 14:07:00	GSL3.csv
-0.829681	-90.282021	25/11/2012 15:23:02	GSL3.csv
-0.802466	-90.172951	26/11/2012 04:17:02	GSL3.csv
-0.812519	-90.084435	26/11/2012 07:23:57	GSL3.csv
-0.812431	-90.084106	26/11/2012 07:54:02	GSL3.csv
-0.812444	-90.084076	26/11/2012 08:38:58	GSL3.csv
-0.812736	-90.084106	26/11/2012 09:09:04	GSL3.csv
-0.812707	-90.084305	26/11/2012 09:24:02	GSL3.csv
-0.812556	-90.084229	26/11/2012 09:39:01	GSL3.csv
-0.812525	-90.084183	26/11/2012 10:39:04	GSL3.csv
-0.812374	-90.084297	26/11/2012 10:54:02	GSL3.csv
-0.812389	-90.084419	26/11/2012 11:09:01	GSL3.csv
-0.812687	-90.08429	26/11/2012 12:24:02	GSL3.csv
-0.812642	-90.084282	26/11/2012 13:08:58	GSL3.csv
-0.812436	-90.084076	26/11/2012 13:23:57	GSL3.csv
-0.812397	-90.084488	26/11/2012 13:39:04	GSL3.csv
-0.814895	-90.087898	26/11/2012 13:54:02	GSL3.csv
-0.814886	-90.087982	26/11/2012 14:09:01	GSL3.csv
-0.816314	-90.089485	26/11/2012 15:53:59	GSL3.csv
-0.816542	-90.089554	26/11/2012 16:08:58	GSL3.csv
-0.81454	-90.087006	26/11/2012 19:39:56	GSL3.csv
-0.814817	-90.08699	26/11/2012 19:55:03	GSL3.csv
-0.814517	-90.087334	26/11/2012 20:10:01	GSL3.csv
-0.814665	-90.087257	26/11/2012 20:25:00	GSL3.csv
-0.814151	-90.087212	26/11/2012 21:25:03	GSL3.csv
-0.814127	-90.087189	26/11/2012 21:40:01	GSL3.csv
-0.85264	-90.201942	27/11/2012 01:42:57	GSL3.csv
-0.874105	-90.249756	27/11/2012 07:33:01	GSL3.csv
-0.873302	-90.259903	27/11/2012 08:31:03	GSL3.csv
-0.870107	-90.263184	27/11/2012 08:47:02	GSL3.csv
-0.881082	-90.302872	27/11/2012 11:25:00	GSL3.csv
-0.890381	-90.300354	27/11/2012 11:57:59	GSL3.csv
-0.903047	-90.291908	27/11/2012 13:06:57	GSL3.csv
-0.913217	-90.287369	27/11/2012 13:51:01	GSL3.csv
-0.938265	-90.274063	27/11/2012 17:46:01	GSL3.csv
-0.938811	-90.279045	27/11/2012 18:04:01	GSL3.csv
-0.941823	-90.27375	27/11/2012 18:33:59	GSL3.csv
-0.943928	-90.270142	27/11/2012 18:52:59	GSL3.csv
-0.932458	-90.263222	27/11/2012 19:22:56	GSL3.csv
-0.921262	-90.28215	27/11/2012 20:08:00	GSL3.csv
-0.909299	-90.284027	27/11/2012 20:22:59	GSL3.csv
-0.910399	-90.281586	27/11/2012 20:38:58	GSL3.csv
-0.909201	-90.282722	27/11/2012 21:09:56	GSL3.csv
-0.895247	-90.292816	27/11/2012 22:09:59	GSL3.csv
-0.884371	-90.296196	28/11/2012 00:11:57	GSL3.csv
-0.835599	-90.260643	28/11/2012 03:32:58	GSL3.csv
-0.817476	-90.237877	28/11/2012 04:16:01	GSL3.csv
-0.81439	-90.086502	28/11/2012 08:46:01	GSL3.csv
-0.814229	-90.086525	28/11/2012 09:01:00	GSL3.csv
-0.814224	-90.086548	28/11/2012 10:01:03	GSL3.csv
-0.81418	-90.086639	28/11/2012 10:16:01	GSL3.csv
-0.813982	-90.086685	28/11/2012 11:15:56	GSL3.csv
-0.814224	-90.087456	28/11/2012 11:31:03	GSL3.csv
-0.892598	-89.972839	28/11/2012 15:19:00	GSL3.csv
-0.908018	-89.872147	28/11/2012 18:46:56	GSL3.csv
-0.905331	-89.865143	28/11/2012 19:08:58	GSL3.csv
-0.906046	-89.858925	28/11/2012 19:32:00	GSL3.csv
-0.904537	-89.853928	28/11/2012 19:52:01	GSL3.csv
-0.892307	-89.814446	28/11/2012 21:09:04	GSL3.csv
-0.888944	-89.651718	29/11/2012 00:09:04	GSL3.csv
-0.901931	-89.614624	29/11/2012 01:06:57	GSL3.csv
-0.901797	-89.614655	29/11/2012 01:21:56	GSL3.csv
-0.901959	-89.614738	29/11/2012 02:07:00	GSL3.csv
-0.901932	-89.614502	29/11/2012 04:37:03	GSL3.csv
-0.902043	-89.614578	29/11/2012 04:52:01	GSL3.csv
-0.902075	-89.614929	29/11/2012 05:36:57	GSL3.csv
-0.902017	-89.614815	29/11/2012 06:07:03	GSL3.csv
-0.902122	-89.61467	29/11/2012 06:51:59	GSL3.csv
-0.901952	-89.614662	29/11/2012 07:06:57	GSL3.csv
-0.902127	-89.614532	29/11/2012 08:07:00	GSL3.csv
-0.901935	-89.614021	29/11/2012 08:36:57	GSL3.csv
-0.901934	-89.614708	29/11/2012 09:22:01	GSL3.csv
-0.902	-89.614586	29/11/2012 09:37:00	GSL3.csv
-0.902066	-89.614822	29/11/2012 10:21:56	GSL3.csv
-0.901817	-89.614807	29/11/2012 10:52:01	GSL3.csv
-0.901694	-89.614761	29/11/2012 11:36:57	GSL3.csv
-0.901841	-89.61467	29/11/2012 12:07:03	GSL3.csv
-0.901879	-89.614716	29/11/2012 13:06:57	GSL3.csv
-0.901982	-89.614677	29/11/2012 13:37:03	GSL3.csv
-0.901917	-89.614929	29/11/2012 13:52:01	GSL3.csv
-0.902201	-89.614647	29/11/2012 14:36:57	GSL3.csv
-0.902012	-89.614479	29/11/2012 15:22:01	GSL3.csv
-0.901999	-89.614647	29/11/2012 15:51:59	GSL3.csv
-0.901945	-89.6148	29/11/2012 16:37:03	GSL3.csv
-0.901777	-89.614624	29/11/2012 16:52:01	GSL3.csv
-0.901759	-89.614662	29/11/2012 17:36:57	GSL3.csv
-0.901942	-89.61467	29/11/2012 18:07:03	GSL3.csv
-0.901876	-89.614441	29/11/2012 18:22:01	GSL3.csv
-0.901997	-89.614334	29/11/2012 18:37:00	GSL3.csv
-0.902125	-89.61441	29/11/2012 18:51:59	GSL3.csv
-0.902165	-89.614609	29/11/2012 19:06:57	GSL3.csv
-0.90205	-89.614807	29/11/2012 19:21:56	GSL3.csv
-0.901987	-89.614677	29/11/2012 20:21:59	GSL3.csv
-0.901613	-89.614342	29/11/2012 22:37:03	GSL3.csv
-0.901918	-89.614983	29/11/2012 22:52:01	GSL3.csv
-0.90193	-89.615044	29/11/2012 23:51:56	GSL3.csv
-0.902367	-89.615318	30/11/2012 01:06:57	GSL3.csv
-0.902112	-89.614807	30/11/2012 01:21:56	GSL3.csv
-0.902058	-89.61483	30/11/2012 02:36:57	GSL3.csv
-0.901894	-89.614738	30/11/2012 02:51:56	GSL3.csv
-0.901867	-89.61454	30/11/2012 03:07:03	GSL3.csv
-0.902318	-89.614716	30/11/2012 03:37:00	GSL3.csv
-0.902355	-89.614922	30/11/2012 03:51:59	GSL3.csv
-0.902121	-89.614807	30/11/2012 04:06:57	GSL3.csv
-0.902046	-89.615013	30/11/2012 04:21:56	GSL3.csv
-0.901931	-89.614532	30/11/2012 04:37:03	GSL3.csv
-0.902911	-89.614792	30/11/2012 04:52:01	GSL3.csv
-0.902131	-89.615219	30/11/2012 05:07:00	GSL3.csv
-0.902039	-89.615166	30/11/2012 05:21:59	GSL3.csv
[truncated: 2,538 more rows]
